# Supplementary material for: Physiological and molecular dynamic changes during 23-day high-altitude exposure reveal novel biomarkers for acclimatization
Source: Front Physiol. 2026 Feb 18;17:1763837. doi: 10.3389/fphys.2026.1763837 (PMC12956708; doi:10.3389/fphys.2026.1763837)
Supplement: Supplementary file 2 [file DataSheet1.xlsx]

## Sheet: Supplementary Table 2
Supplementary Table 1: The linear regression analysis between DAHA and detection parameters
Detection Parameters	P_Value	R_Squared	R	Intercept	Slope	adj_P	Note
SBP	0.643088	0.218479	-0.467418	57.5585	-0.136351	0.744628	Systolic Blood Pressure
DBP	0.672941	0.155038	-0.393748	54.1025	-0.0803321	0.759216	Diastolic Blood Pressure
P	0.0136528	0.124315	-0.352583	98.935	-0.523778	0.0931847	Pulse
SPO2	0.00192371	0.109602	0.331063	83.6244	0.200157	0.036377	Oxyhemoglobin Saturation
TBIL	0.309219	0.0482157	0.219581	25.7662	0.158815	0.492724	Total Bilirubin
DBIL	0.282943	0.0841024	0.290004	8.2869	0.0465376	0.478826	Direct Bilirubin
IBIL	0.28204	0.0374159	0.193432	17.1977	0.128521	0.478826	Indirect Bilirubin
TP	0.043515	0.107317	0.327592	81.5854	0.16237	0.147282	Total Protein
GLB	0.0688472	0.062288	0.249576	28.2133	0.0982907	0.216377	Globulin
AST	0.100396	0.0726045	-0.269452	3.14744	-0.420463	0.260576	Glutamic Oxalacetic Transaminase
ALB	0.204486	0.227929	0.477419	53.3489	0.0643566	0.39637	Albumin
ALT	0.0256422	0.12147	-0.348525	-21.3787	-1.06783	0.125362	Alanine aminotransferase
AST/ALT	0.502034	0.090787	-0.301309	1.73213	-0.00675251	0.631129	Aspartate Aminotransferase to Alanine Aminotransferase Ratio
CREA	0.898121	0.124494	0.352837	63.2994	0.0313163	0.963837	Creatinine
UA	0.0361862	0.307576	0.554595	211.616	2.60281	0.132683	Uric Acid
BUN	0.207193	0.0246057	-0.156862	4.87166	-0.0268195	0.39637	Urea Nitrogen
TG	0.530919	0.175639	-0.419093	-0.730705	-0.00681722	0.64124	Triglyceride
TC	0.357938	0.0103183	-0.101579	4.85364	-0.0147621	0.524975	Total Cholesterol
HDLC	0.313552	0.150406	-0.387822	2.06609	-0.00494748	0.492724	High Density Lipoprotein Cholesterol
LDLC	0.759238	0.0294589	-0.171636	2.52263	-0.00365453	0.835162	Low Density Lipoprotein Cholesterol
GLU	0.00865976	0.117248	-0.342415	3.54286	-0.0417041	0.0762059	Glucose
LYMPHP	0.0169427	0.0850699	0.291667	35.9519	0.31096	0.0931847	Lymphocyte (percentage)
NEUTP	0.016478	0.0988965	-0.314478	57.8786	-0.343767	0.0931847	Neutrophil (percentage)
MCHC	0.442632	0.268546	0.518214	340.372	0.102021	0.579641	Mean Hemoglobin Concentration
HGB	0.00294729	0.362603	0.602165	138.615	0.771495	0.036377	Hemoglobin
WBC	0.377657	0.0350994	-0.187348	4.63275	-0.0271355	0.536029	Leukocyte Count
RBC	0.0361511	0.2175	0.466369	4.85607	0.020268	0.132683	Erythrocyte Count
HCT	0.003307	0.305741	0.552939	40.6448	0.205386	0.036377	Hematocrit
MCV	0.447904	0.129006	0.359174	83.5839	0.0625628	0.579641	Mean Erythrocyte Volume
MCH	0.327022	0.199629	0.446799	28.4598	0.0305458	0.496172	Mean Erythrocyte Hemoglobin Volume
PLT	0.0993504	0.0789119	0.280913	257.881	1.52294	0.260576	Platelet Count
RDWCV	0.0290077	0.160826	0.401031	13.1592	0.0436822	0.127634	Coefficient Of Variation Of Erythrocyte Distribution Width
RDWSD	0.00105165	0.211942	0.460372	40.6321	0.160278	0.036377	SD of Red Blood Cell Distribution Width
PDW	0.539224	0.0374968	-0.193641	11.8536	-0.0210718	0.64124	Platelet Distribution Width
MPV	0.428387	0.0386143	-0.196505	10.2618	-0.017215	0.579641	Mean Platelet Volume
PCT	0.108284	0.0510104	0.225855	0.272523	0.0014409	0.264694	Platelet Accumulation
LYMPH	0.259806	0.0525406	0.229217	1.59694	0.0122396	0.476311	Lymphocyte (absolute value)
NEUT	0.100677	0.0486399	-0.220545	2.79292	-0.0391485	0.260576	Neutrophil (absolute value)
MONOP	0.160151	0.0805984	0.283898	5.92922	0.0364745	0.352332	Monocytes (percentage)
MONO	0.972153	0.0458668	0.214165	0.267356	8.45e-05	0.984701	Monocyte (absolute value)
BASOP	0.157637	0.0196247	-0.140088	0.267661	-0.00325767	0.352332	Basophilic (percentage)
BASO	0.17313	0.0286479	-0.169257	0.0146331	-0.000198413	0.36275	Basophils (absolute value)
EOP	0.984701	0.038579	-0.196415	-0.0273177	-0.000410208	0.984701	Eosinophils (percentage)
EO	0.930451	0.0614291	-0.247849	-0.0391021	-0.000112643	0.974758	Eosinophils (absolute value)

## Sheet: Supplementary Table 3
Supplementary Table 1: The Kruskal-Wallis test between DAHA groups and detection parameters
Detection Parameters	Chi_Squared	DF	P_Value	FDR	Note
SBP	2.72119	3	0.436638	0.56339	Systolic Blood Pressure
DBP	1.8023	3	0.614435	0.68302	Diastolic Blood Pressure
P	8.49204	3	0.0368654	0.20191	Pulse
SPO2	12.094	3	0.0070679	0.103691	Oxyhemoglobin Saturation
TBIL	2.00073	3	0.572256	0.662612	Total Bilirubin
DBIL	1.77255	3	0.620927	0.68302	Direct Bilirubin
IBIL	3.34459	3	0.341485	0.500845	Indirect Bilirubin
TP	4.58321	3	0.204987	0.409974	Total Protein
GLB	6.62125	3	0.0850013	0.287697	Globulin
AST	2.78646	3	0.425733	0.56339	Glutamic Oxalacetic Transaminase
ALB	2.67888	3	0.443828	0.56339	Albumin
ALT	7.73129	3	0.0519041	0.228378	Alanine aminotransferase
AST/ALT	4.2702	3	0.233727	0.431139	Aspartate Aminotransferase to Alanine Aminotransferase Ratio
CREA	3.43659	3	0.329079	0.499293	Creatinine
UA	9.67486	3	0.0215421	0.136186	Uric Acid
BUN	1.33473	3	0.720904	0.755233	Urea Nitrogen
TG	1.51778	3	0.678172	0.727795	Triglyceride
TC	4.15736	3	0.244965	0.431139	Total Cholesterol
HDLC	0.832505	3	0.841678	0.845737	High Density Lipoprotein Cholesterol
LDLC	5.72199	3	0.125948	0.346357	Low Density Lipoprotein Cholesterol
GLU	5.8515	3	0.119063	0.346357	Glucose
LYMPHP	7.24497	3	0.0644864	0.250195	Lymphocyte (percentage)
NEUTP	9.6623	3	0.021666	0.136186	Neutrophil (percentage)
MCHC	3.50046	3	0.320702	0.499293	Mean Hemoglobin Concentration
HGB	11.1479	3	0.0109525	0.103691	Hemoglobin
WBC	3.84192	3	0.279048	0.472235	Leukocyte Count
RBC	4.75468	3	0.190667	0.399493	Erythrocyte Count
HCT	11.9274	3	0.00763615	0.103691	Hematocrit
MCV	6.01227	3	0.111015	0.346357	Mean Erythrocyte Volume
MCH	4.96058	3	0.174706	0.384354	Mean Erythrocyte Hemoglobin Volume
PLT	8.2402	3	0.0412998	0.20191	Platelet Count
RDWCV	10.9895	3	0.0117831	0.103691	Coefficient Of Variation Of Erythrocyte Distribution Width
RDWSD	20.2485	3	0.00015076	0.00663345	SD of Red Blood Cell Distribution Width
PDW	5.16893	3	0.159837	0.384354	Platelet Distribution Width
MPV	5.53916	3	0.136315	0.352815	Mean Platelet Volume
PCT	4.25405	3	0.235305	0.431139	Platelet Accumulation
LYMPH	2.28216	3	0.515947	0.613559	Lymphocyte (absolute value)
NEUT	7.11784	3	0.0682351	0.250195	Neutrophil (absolute value)
MONOP	5.03906	3	0.168959	0.384354	Monocytes (percentage)
MONO	0.815581	3	0.845737	0.845737	Monocyte (absolute value)
BASOP	3.01755	3	0.388927	0.552025	Basophilic (percentage)
BASO	2.53214	3	0.46951	0.573846	Basophils (absolute value)
EOP	3.72569	3	0.292648	0.476908	Eosinophils (percentage)
EO	2.65371	3	0.448151	0.56339	Eosinophils (absolute value)

## Sheet: Supplementary Table 4
Supplementary Table 3: The HGSEA results of cluster 4, 8 and 9
Cluster	Description	setSize	enrichmentScore	NES	pvalue	p.adjust	qvalue	rank	leading_edge	core_enrichment
4	HALLMARK_PANCREAS_BETA_CELLS	12	0.643705	1.48721	0.0534759	1	1	616	tags=25%, list=4%, signal=24%	26610/6727/28972
4	HALLMARK_KRAS_SIGNALING_DN	89	0.473176	1.31475	0.0335084	1	1	2776	tags=29%, list=19%, signal=24%	2842/580/11346/5158/3458/9194/4524/54901/50489/1237/51226/51168/6559/6712/2593/959/3852/54842/54847/55610/55506/2811/55277/3779/29903/51384
4	HALLMARK_CHOLESTEROL_HOMEOSTASIS	66	0.454872	1.25348	0.0949051	1	1	4803	tags=44%, list=32%, signal=30%	928/6713/1595/134429/3157/2171/51478/6309/4598/39/5641/3949/875/6721/6319/27346/4047/230/10654/10957/9415/7108/20/2731/10682/1717/4597/2194/57761
4	HALLMARK_BILE_ACID_METABOLISM	80	0.41292	1.14198	0.216783	1	1	4289	tags=38%, list=29%, signal=27%	11001/6310/80270/5213/5002/5191/83752/8412/10858/5190/51268/8800/64577/3992/23461/54884/1718/847/223/3932/26061/21/225/5264/9415/10133/6820/20/6647/5825
4	HALLMARK_SPERMATOGENESIS	73	0.414073	1.14141	0.224775	1	1	2662	tags=27%, list=18%, signal=23%	23175/83700/116832/2947/10926/5037/7288/5576/54760/1636/3416/6558/673/7419/8624/1459/5443/3050/5984/8100
4	HALLMARK_ANDROGEN_RESPONSE	85	0.404158	1.12176	0.235764	1	1	2937	tags=26%, list=20%, signal=21%	5238/3998/3157/65986/7163/9510/1836/8848/84159/3638/57178/23171/9590/4189/55768/3992/1021/6675/6319/1718/9218/3248
4	HALLMARK_IL6_JAK_STAT3_SIGNALING	69	0.405687	1.11769	0.266733	1	1	1961	tags=13%, list=13%, signal=11%	10148/928/2/56034/2921/3559/55540/27242/3725
4	HALLMARK_PEROXISOME	86	0.400479	1.11193	0.257742	1	1	2314	tags=19%, list=16%, signal=16%	11001/6310/80270/1487/5243/83752/1056/10455/5190/10005/8800/3992/3416/291/54884/390916
4	HALLMARK_UV_RESPONSE_DN	113	0.394521	1.10587	0.240759	1	1	3919	tags=34%, list=26%, signal=25%	857/9975/6310/5002/27032/657/8476/8553/8997/6541/5578/594/51460/136/3638/57178/5581/273/10370/23229/3949/92/1739/7436/4363/8621/10401/302/307/3815/1628/8613/11030/23345/120/1902/22884/27109
4	HALLMARK_PROTEIN_SECRETION	89	0.393352	1.09295	0.288711	1	1	1596	tags=13%, list=11%, signal=12%	476/10972/2803/10282/3998/23033/7163/8082/9276/10059/9183/664
4	HALLMARK_ESTROGEN_RESPONSE_LATE	148	0.383844	1.08477	0.263736	1	1	4438	tags=34%, list=30%, signal=24%	5174/11001/857/10950/928/7074/4232/57419/10439/4277/3398/51659/7358/2171/56339/1836/55540/3251/999/6491/4338/9231/949/6196/573/64377/9135/596/7134/10140/10160/645/4665/3487/403/21/120/64065/6652/10733/26509/3993/9215/6820/8900/1717/6509/493/2852/27075
4	HALLMARK_MYC_TARGETS_V1	185	0.379578	1.0812	0.255744	1	1	4834	tags=39%, list=32%, signal=27%	2058/22916/4686/10399/51020/26121/6634/9045/890/2739/3178/11331/8886/5478/10907/6432/1019/8664/3251/6193/4953/1964/1665/6204/4999/10971/10549/7419/8669/821/7284/6629/5984/10146/6141/65005/6188/9136/1982/6175/9184/5901/8662/6146/6434/10575/2806/6632/1977/2079/6059/1965/9868/5687/3066/11137/1017/6240/6194/26354/4176/5709/9188/3735/11260/5634/23450/4830/790/1478/6950/5682/1207
4	HALLMARK_XENOBIOTIC_METABOLISM	146	0.381986	1.0794	0.281718	1	1	3628	tags=28%, list=24%, signal=21%	10299/8644/2099/6747/3398/64087/7358/1066/283537/57447/9054/10400/1969/1571/3251/2729/51128/2937/26007/3394/1728/54884/10237/5372/1725/57406/586/3700/10776/4128/847/27346/223/6472/9361/645/3487/26061/23564/225/10717
4	HALLMARK_DNA_REPAIR	136	0.376519	1.06203	0.323676	1	1	5446	tags=46%, list=37%, signal=29%	22916/10302/55290/5983/4799/29901/1643/3704/404672/1479/4832/3251/11130/10063/6749/50808/5437/51160/2237/2958/5985/8731/4059/6119/5984/23204/5980/4090/7372/2959/4833/5888/4882/51164/9978/2068/6895/5436/64976/6878/2071/51497/25874/5148/1642/100/7251/5438/4830/5898/8237/1161/5429/5557/1716/2967/25920/2072/2067/5439/6924/30833
4	HALLMARK_ESTROGEN_RESPONSE_EARLY	147	0.36659	1.03579	0.405594	1	1	5741	tags=43%, list=39%, signal=27%	5174/11001/360/54463/7074/57419/10560/9145/10439/4277/8553/26018/64798/22876/1836/8165/55540/8800/949/6196/3280/573/596/6513/10140/10160/375449/4603/55638/65055/645/1999/3487/403/21/120/10125/26509/6820/23254/1717/6509/55686/9249/115/960/2194/9862/84187/2353/8645/7494/25976/9022/4602/9314/9620/22836/8140/2317/23286/11098/64699
4	HALLMARK_MTORC1_SIGNALING	183	0.363247	1.03393	0.405594	1	1	3453	tags=27%, list=23%, signal=21%	2058/928/26136/6713/1595/134429/8553/10096/3157/10962/5478/3638/6309/5718/81873/3251/26227/80777/2729/5701/79071/51377/5641/3992/29968/900/7037/3949/9695/2805/8624/23165/7436/821/23062/6917/6319/6513/908/586/1718/9136/5684/27346/3308/54843/6472/205/51569/2542
4	HALLMARK_FATTY_ACID_METABOLISM	130	0.339481	0.955799	0.636364	1	1	4548	tags=35%, list=31%, signal=24%	26275/131076/9588/1056/3157/7358/10455/8801/5465/594/51478/1743/4953/10005/34/39/3033/54884/6281/1429/1718/4128/8608/3248/3052/7390/5162/6391/5092/223/549/4190/2271/4191/84693/58505/2026/7503/6296/5910/4199/3421/1632/3956/1892
4	HALLMARK_UNFOLDED_PROTEIN_RESPONSE	103	0.336961	0.942301	0.65035	1	1	5599	tags=44%, list=38%, signal=27%	9652/9451/28972/4848/23404/4189/10130/55802/29968/55272/9695/8602/50628/1736/55153/9570/5393/468/9136/51013/5611/25804/64924/1938/1977/1965/6897/1054/27257/7280/2081/6208/5832/6509/11260/23517/5394/7494/4801/4869/10605/10797/11015/9709/8140
4	HALLMARK_IL2_STAT5_SIGNALING	176	0.322797	0.916949	0.757243	1	1	4647	tags=34%, list=31%, signal=24%	5243/84230/7074/84525/5025/8553/1690/6004/8320/26018/6484/2323/3559/22822/64116/898/598/4953/27242/3394/1893/3560/9308/200734/6335/7185/5621/5583/650/596/8835/6696/22807/8651/1233/1316/23413/6095/7372/307/4641/4907/10124/3685/221143/177/5732/2012/57157/64375/974/80324/4839/9173/3662/8611/196/79026/9249/960
4	HALLMARK_UV_RESPONSE_UP	123	0.319583	0.89881	0.76024	1	1	2203	tags=13%, list=15%, signal=11%	2744/360/10950/5243/5334/1875/10439/11232/5471/898/80777/80273/5437/7037/291/2237
4	HALLMARK_INFLAMMATORY_RESPONSE	155	0.313606	0.887346	0.808192	1	1	3830	tags=20%, list=26%, signal=15%	558/1880/10148/4891/27032/5025/3738/6004/6541/136/970/8671/3560/3949/92/8685/2811/8807/3656/10663/6352/8744/1316/969/7098/3932/10125/3249/5732/958/1902
4	HALLMARK_P53_PATHWAY	175	0.311999	0.885123	0.827173	1	1	3145	tags=21%, list=21%, signal=17%	10399/5564/10560/11059/8841/4013/1643/26207/6004/6206/10544/8848/64782/9618/1969/8722/6382/9538/3714/3725/900/54884/6281/5372/650/8518/6141/3945/25873/8651/10140/2517/8744/51499/4193/27244/1050
4	HALLMARK_E2F_TARGETS	188	0.30255	0.862749	0.869131	1	1	3068	tags=21%, list=21%, signal=17%	4292/10111/580/84312/11340/5983/7465/25842/57122/55646/5395/4605/9183/1019/898/10606/54962/6749/4361/3609/4999/10549/1164/7037/23165/84296/675/3835/8726/253714/6119/79677/10615/5810/5931/1633/79077/5901/23468
4	HALLMARK_MYOGENESIS	125	0.302956	0.852209	0.857143	1	1	4013	tags=27%, list=27%, signal=20%	5213/23175/5569/4208/29895/178/8553/10580/8082/89/6442/1837/1728/4635/573/5621/7138/6319/4621/7134/2065/6300/3486/8497/1292/4641/65055/10174/25937/4684/3801/5348/9215/1160
4	HALLMARK_COAGULATION	86	0.301692	0.837648	0.821179	1	1	2171	tags=15%, list=15%, signal=13%	928/2/7018/2157/824/726/1397/10747/164656/1465/5641/1510/2811
4	HALLMARK_GLYCOLYSIS	162	0.294868	0.835431	0.9001	1	1	4922	tags=36%, list=33%, signal=24%	4351/5207/2673/178/5214/5478/25796/9276/136/726/10370/2729/6382/9653/23443/50808/2805/140838/7436/2530/10776/11285/8819/3486/8497/6391/79644/223/2806/5917/4907/205/1999/2542/4190/10380/10020/10570/8704/4191/27087/10331/983/64077/2026/22976/6647/10461/5256/26229/4199/8460/960/3425/6383/9862/55501/11319
4	HALLMARK_APICAL_SURFACE	31	0.307907	0.802142	0.783784	1	1	802	tags=6%, list=5%, signal=6%	11126/2947
4	HALLMARK_ALLOGRAFT_REJECTION	155	0.283432	0.80197	0.938062	1	1	5521	tags=36%, list=37%, signal=23%	3001/3458/6223/973/7163/6203/3559/8664/959/10225/3394/50852/3560/6775/92/8669/8807/4528/6133/940/586/322/6352/8651/9437/7334/9450/3824/5917/961/7098/6059/3932/914/958/56253/9734/8444/1615/6885/3662/6170/4830/11184/2650/27240/3574/4869/3702/3683/2833/3002/2149/11222/919/7076
4	HALLMARK_EPITHELIAL_MESENCHYMAL_TRANSITION	126	0.283249	0.797459	0.923077	1	1	7649	tags=57%, list=51%, signal=28%	6641/4232/7058/6443/6385/3398/64175/5479/6382/7171/1893/3725/59/5270/6696/2517/23705/3486/1292/4907/3487/3685/7431/2026/7057/2882/11167/4176/2335/3956/57692/10516/6444/960/5159/5118/30008/7049/9235/7076/3908/871/6372/2817/2316/6303/4016/1277/5376/10085/3915/5021/6678/1601/3485/2014/56937/966/3690/3693/11010/1293/3673/3600/2201/4638/813/10398/1289/800/7168/6535
4	HALLMARK_HYPOXIA	153	0.277656	0.785232	0.943057	1	1	6221	tags=40%, list=42%, signal=23%	857/26136/57007/8553/6385/5578/5214/7163/136/9590/10370/3798/1837/3725/949/5228/7436/596/51316/6513/1942/7511/1316/8819/3486/6095/302/8497/205/2542/10570/56925/230/10957/26118/9215/6820/10994/2026/7043/9957/6383/6576/2353/5260/26330/25976/4214/11015/2113/2817/26355/3069/8277/25824/5155/284119/1026/23764/2309/3098
4	HALLMARK_MYC_TARGETS_V2	55	0.284843	0.775664	0.871872	1	1	5190	tags=40%, list=35%, signal=26%	705/8886/1019/9136/10196/79077/29078/27346/56342/9064/81887/6832/6652/10733/26354/80324/4839/23082/5347/27340/4869/10171
4	HALLMARK_MITOTIC_SPINDLE	182	0.27011	0.768672	0.957043	1	1	2306	tags=13%, list=15%, signal=11%	394/11346/7074/8409/2037/8476/29901/7204/11135/5311/8976/5108/23607/5921/9874/22920/26271/64857/1739/50628/8874/80119/675/3835
4	HALLMARK_KRAS_SIGNALING_UP	147	0.26748	0.755759	0.965035	1	1	6544	tags=42%, list=44%, signal=24%	5243/3783/7166/4013/3398/6004/5593/9590/330/1636/3394/4674/10457/7185/639/650/6696/9949/2517/79810/2995/26499/3486/3800/10253/51193/79693/58155/2162/81617/2012/56172/9945/27299/9734/5473/27075/219333/83734/11184/3587/10320/11179/1240/6480/6304/5284/4214/9314/10418/26272/2113/7476/2791/28951/6324/23531/84869/27344/2119/208/719
4	HALLMARK_REACTIVE_OXYGEN_SPECIES_PATHWAY	45	0.278672	0.753517	0.87013	1	1	6525	tags=47%, list=44%, signal=26%	9588/5214/2729/10549/1728/2512/5621/140809/4363/847/2068/55829/6647/7295/4482/4710/5524/475/2730/1032/2878
4	HALLMARK_OXIDATIVE_PHOSPHORYLATION	187	0.258552	0.737424	0.975025	1	1	7048	tags=51%, list=47%, signal=27%	1353/26520/38/11331/4718/10651/36/56898/1743/3419/10063/4329/4552/80273/4259/34/291/4728/522/7419/54884/8050/3945/9617/1737/3052/10632/5162/6391/2806/7388/1352/4729/4190/4704/2271/23530/6832/5264/29088/4694/7386/4191/9868/10128/54205/10884/4976/10440/521/3421/1632/10975/1892/65003/51318/4701/539/22/2108/64960/3418/10989/4706/1350/481/5250/92609/1528/9167/513/50/9551/4710/51382/8803/8402/516/292/7…
4	HALLMARK_PI3K_AKT_MTOR_SIGNALING	85	0.265636	0.737283	0.939061	1	1	6109	tags=39%, list=41%, signal=23%	51135/7074/10096/10298/5576/1019/117145/6513/7334/814/79109/1977/5300/3932/81617/983/1017/200576/10392/6885/6197/5519/57761/57521/5335/466/7323/4087/5594/375/5601/1869/1026
4	HALLMARK_TNFA_SIGNALING_VIA_NFKB	178	0.253192	0.719539	0.98002	1	1	3909	tags=20%, list=26%, signal=15%	1880/10950/57007/8553/6385/3398/65986/2921/8848/22822/9322/51561/330/3725/3949/9308/3280/7185/650/1942/6352/2354/8744/1316/969/687/10209/8613/79693/24145/10957/7050/11080/7280/9945/23529
4	HALLMARK_G2M_CHECKPOINT	185	0.247653	0.705419	0.989011	1	1	2341	tags=14%, list=16%, signal=12%	580/6713/8317/890/6760/51659/5933/6541/10293/10926/4605/7486/1019/1810/81539/4953/3609/6491/5001/26271/1164/6558/1736/675/3835/4331
4	HALLMARK_ADIPOGENESIS	170	0.242792	0.688599	0.987013	1	1	6615	tags=44%, list=44%, signal=24%	26275/23187/9908/10580/10400/8082/64225/3419/4189/79071/80273/4259/34/55037/949/3033/83871/1629/54884/51805/130814/10140/51727/1737/847/6391/29103/128338/29979/5168/10124/5264/29088/4191/5860/1031/57678/6647/1717/55177/4199/3421/10975/1892/27069/7423/5195/539/6576/10243/2053/1384/10989/4706/23786/7351/137964/11194/3991/23344/50/10113/112/56894/284119/4023/8436/2820/1431/369/56922/2878/6453/29796
4	HALLMARK_TGF_BETA_SIGNALING	49	0.250336	0.67927	0.927	1	1	8178	tags=55%, list=55%, signal=25%	657/8412/3398/999/2339/650/6574/25937/6711/7050/7057/6885/1025/5494/7323/90/4088/64750/5045/56937/4053/51592/3065/3726/57154/4092/7071
4	HALLMARK_COMPLEMENT	163	0.229216	0.649542	0.995005	1	1	3637	tags=17%, list=24%, signal=13%	3816/27154/9097/5251/3001/2157/11108/959/164656/3988/11216/1465/5641/2811/5321/6352/716/7511/160851/8445/200316/838/91133/1803/60489/3932/10125
4	HALLMARK_HEME_METABOLISM	183	0.226414	0.644457	0.998002	1	1	8676	tags=62%, list=58%, signal=26%	360/4891/25796/1193/7029/2729/23568/4329/4259/54977/1510/5498/6006/7037/26502/4635/4059/6917/7716/3050/6513/9911/2996/25793/2995/847/7390/996/114625/645/8945/23530/10098/26130/10133/55030/55810/23002/23039/129642/64122/8833/4140/10422/10171/7351/55544/25897/56180/1870/8273/51573/3145/9562/51092/80148/23657/7389/9258/2730/2309/56674/10158/4778/1508/210/80853/2035/6583/51094/3045/2057/4601/1182/560…
4	HALLMARK_APICAL_JUNCTION	134	0.223411	0.62972	0.994006	1	1	2877	tags=15%, list=19%, signal=12%	83700/2037/51474/8910/8976/89/8745/3638/999/5921/2593/7216/3033/1739/7087/347902/7185/268/25945/1823
4	HALLMARK_APOPTOSIS	143	0.198548	0.56073	1	1	1	6189	tags=33%, list=42%, signal=19%	857/10950/7465/9638/10059/6309/598/330/8682/3725/841/54884/4000/650/6574/56616/2065/5611/969/7818/914/835/2012/56172/1017/8900/2026/10682/6647/2064/960/5159/6709/6304/2876/7049/2149/7076/2107/2232/994/4255/3489/6303/1026/7417/1611
4	HALLMARK_ANGIOGENESIS	25	0.207736	0.535203	0.957746	1	1	8869	tags=60%, list=60%, signal=24%	3714/27242/6696/2260/3685/11167/7076/6372/4023/5196/5154/894/7422/5747/7410
4	HALLMARK_INTERFERON_GAMMA_RESPONSE	173	0.167495	0.475243	1	1	1	3064	tags=11%, list=21%, signal=9%	2841/3001/22914/55024/5214/8082/84159/3394/8869/3560/6775/841/5321/6352/8651/716/5684/57823/969
4	HALLMARK_NOTCH_SIGNALING	28	0.183085	0.474475	0.982949	1	1	3732	tags=18%, list=25%, signal=13%	5578/3280/8819/9978/6500
4	HALLMARK_WNT_BETA_CATENIN_SIGNALING	35	0.167668	0.442084	0.991992	1	1	9200	tags=54%, list=62%, signal=21%	1856/3714/8313/3066/7471/8312/5727/8454/8321/4609/23493/6502/894/2648/6932/9794/81029/7475/5664
4	HALLMARK_HEDGEHOG_SIGNALING	28	0.138042	0.357743	0.997994	1	1	6175	tags=32%, list=41%, signal=19%	5921/1021/7436/9289/8828/9620/5727/4983/154796
8	HALLMARK_HEME_METABOLISM	183	0.831921	2.12856	1e-10	5e-09	4e-09	1299	tags=62%, list=9%, signal=58%	6886/220972/759/6005/25893/57610/669/51218/8991/5886/23305/55544/6622/7504/6708/2994/2039/7145/23608/51327/66008/2038/10661/6710/222642/51257/54855/11163/54498/23365/27102/2235/3029/2623/54/26268/81689/5909/8850/6521/6535/51312/56674/2532/9429/212/119/1371/2993/286/51094/4601/3049/54165/4354/3145/79269/23762/7001/55589/63891/80853/22936/665/3068/6007/10133/1497/5526/5715/682/10098/6536/8780/645/1…
8	HALLMARK_ADIPOGENESIS	170	0.508319	1.29861	0.00439956	0.109989	0.0879912	2515	tags=26%, list=17%, signal=22%	26994/3679/1647/2879/134147/57017/2184/23786/55177/10975/6510/8780/2040/10124/29979/5168/51805/6391/5860/29796/128338/7351/1031/8436/949/2820/2878/51727/3419/27069/56894/3033/1384/6647/79071/84522/284119/9131/10580/11343/64225/2109/847/10449
8	HALLMARK_REACTIVE_OXYGEN_SPECIES_PATHWAY	45	0.60286	1.4718	0.00859914	0.116238	0.0929907	3977	tags=53%, list=27%, signal=39%	2879/7001/2730/140809/1032/9588/2512/2729/2878/475/9124/6647/10587/4710/5524/847/1728/5214/55829/7295/9943/4363/3726/10549
8	HALLMARK_DNA_REPAIR	136	0.510223	1.29697	0.00929907	0.116238	0.0929907	1949	tags=23%, list=13%, signal=20%	57804/5888/27343/2879/51082/2987/6924/10289/10623/5984/51160/23204/4059/54487/5438/6895/2958/5439/1603/50808/6881/9978/4833/11130/51164/5985/5557/6884/10946/7251/25874
8	HALLMARK_NOTCH_SIGNALING	28	0.601153	1.43345	0.0360964	0.150402	0.120321	1457	tags=21%, list=10%, signal=19%	7855/6934/3280/6500/9978/8321
8	HALLMARK_PROTEIN_SECRETION	89	0.51899	1.30331	0.0260974	0.150402	0.120321	2178	tags=21%, list=15%, signal=18%	5868/1175/286451/51614/2778/9805/8027/8775/1173/1182/163/8674/375/6647/7163/1075/7251/10059/858
8	HALLMARK_UV_RESPONSE_UP	123	0.498758	1.26445	0.0247975	0.150402	0.120321	1372	tags=16%, list=9%, signal=15%	997/5979/1175/27161/6535/2907/682/3757/4128/51706/5984/3485/8804/7389/5702/760/5045/291/7037/2878
8	HALLMARK_KRAS_SIGNALING_UP	147	0.493158	1.25578	0.0206979	0.150402	0.120321	1261	tags=15%, list=8%, signal=14%	669/7102/25907/54462/3673/56172/219333/4214/5473/7035/2982/2995/26499/719/2791/83483/27344/760/9949/23531/2162/6324
8	HALLMARK_MYOGENESIS	125	0.492414	1.24886	0.0330967	0.150402	0.120321	2867	tags=28%, list=19%, signal=23%	3679/43/2281/6535/2273/4303/8736/3757/573/4635/1277/6678/11345/140465/3693/4621/2878/1191/1384/208/6442/7125/6764/1026/3688/8553/178/29895/1152/10580/1728/5925/1293/4208/1160
8	HALLMARK_XENOBIOTIC_METABOLISM	146	0.485424	1.2359	0.029697	0.150402	0.120321	1596	tags=16%, list=11%, signal=14%	957/52/65018/54498/5909/2184/1586/6510/10857/645/1528/5627/10299/4128/5831/8714/760/10237/3735/2729/1725/4121/586
8	HALLMARK_E2F_TARGETS	188	0.474156	1.21376	0.0257974	0.150402	0.120321	4848	tags=47%, list=33%, signal=32%	7374/701/5036/79019/2935/27338/983/10733/6427/6941/10615/4673/2146/4085/1633/1111/10248/84296/7083/675/4361/9232/1031/7037/7283/5558/5931/3070/4171/1163/10797/1026/3364/24137/4173/11200/5111/57122/10051/332/253714/6434/7465/55646/79077/4678/3925/4175/3609/29980/4605/9212/146909/4176/4830/10535/25842/5631/9738/5347/147841/1965/3835/84316/5901/10549/11340/51747/5983/1503/9183/1029/8726/3014/11168/5…
8	HALLMARK_OXIDATIVE_PHOSPHORYLATION	187	0.470233	1.20347	0.0319968	0.150402	0.120321	3515	tags=33%, list=24%, signal=26%	23479/514/2879/81689/9377/4701/9551/1340/527/1727/10975/1528/2108/4976/2271/7388/6391/9617/54205/7417/29796/516/291/506/10884/4129/1632/7419/292/3419/4704/56898/10440/4329/4710/7386/374291/9131/51382/4694/4695/26519/4729/2109/10449/8402/513/10632/522/3945/3418/64960/4190/9296/3421/4698/521/38/4707/5162/4191/36
8	HALLMARK_ESTROGEN_RESPONSE_EARLY	147	0.471663	1.20104	0.0567943	0.202837	0.162269	1611	tags=15%, list=11%, signal=13%	5979/7052/28966/56994/6478/267/2683/22996/22836/4603/645/9022/23052/56603/8140/573/3280/6513/2274/949/9314/54020
8	HALLMARK_G2M_CHECKPOINT	185	0.460471	1.17847	0.0567943	0.202837	0.162269	3103	tags=29%, list=21%, signal=23%	51776/2935/4953/7027/27338/983/10733/6427/1870/8451/2146/4085/8140/1111/10592/1950/7468/26271/675/996/9232/9184/1031/5558/6558/7486/4331/990/1869/4171/1163/1874/51203/10926/3364/24137/85236/51659/10051/332/6434/22974/699/6541/4678/3925/8318/4175/3609/6760/4605/9212/8438
8	HALLMARK_HYPOXIA	153	0.466023	1.18824	0.0648935	0.216312	0.173049	3213	tags=27%, list=22%, signal=21%	8991/7052/23327/4601/6478/5292/665/4214/51316/2309/5228/6095/3725/6513/3098/23764/949/10957/302/7511/7163/25824/26118/10370/1026/26355/1289/8459/284119/8553/5155/3069/5163/5214/123/1316/467/8277/9590/136/57007
8	HALLMARK_APOPTOSIS	143	0.46347	1.17952	0.0836916	0.261536	0.209229	2925	tags=23%, list=20%, signal=19%	3958/598/1647/2879/638/552/665/5526/56172/2876/4255/7417/7818/118/6303/3489/3725/2878/1191/6647/1026/1611/10059/3315/952/7465/969/4000/8900/7076/7832/6304/2232
8	HALLMARK_SPERMATOGENESIS	73	0.491121	1.22374	0.0981902	0.288795	0.231036	3139	tags=34%, list=21%, signal=27%	983/10124/2146/8100/5984/27344/5443/673/4291/79882/7419/6558/81570/5414/51533/10926/84519/2947/23397/699/8900/8028/8277/3416/116832
8	HALLMARK_ANDROGEN_RESPONSE	85	0.477355	1.1968	0.112589	0.312747	0.250197	3486	tags=31%, list=23%, signal=24%	10257/5036/22936/10461/2683/56172/10627/2982/1021/6303/9455/55768/3685/7163/60559/5867/8555/4094/3638/9218/8031/9590/23171/8848/65986/57178
8	HALLMARK_PI3K_AKT_MTOR_SIGNALING	85	0.472253	1.18401	0.131487	0.328717	0.262974	2378	tags=21%, list=16%, signal=18%	84335/51295/7184/983/1173/5606/5300/6513/5601/79109/81579/375/7323/1869/10298/1026/4087/5594
8	HALLMARK_EPITHELIAL_MESENCHYMAL_TRANSITION	126	0.456001	1.15682	0.131487	0.328717	0.262974	2875	tags=25%, list=19%, signal=21%	7052/1647/6535/813/3673/800/7168/7057/11167/5021/6372/3485/6303/1277/3725/6678/3693/3685/10398/10085/5479/3690/1893/1289/3688/1601/966/7171/7076/4016/1293/3600
8	HALLMARK_COAGULATION	86	0.46336	1.16218	0.162384	0.386628	0.309302	2970	tags=29%, list=20%, signal=23%	23479/3673/7057/5627/5045/1508/1510/6678/2815/23764/1803/726/378/3249/2811/1191/3690/712/5155/5196/2534/7076/7450/824/9948
8	HALLMARK_KRAS_SIGNALING_DN	89	0.453318	1.13839	0.19958	0.453591	0.362873	2830	tags=25%, list=19%, signal=20%	54855/3848/55220/727/55258/51384/7068/3485/1950/9127/6262/2811/2827/5164/3779/55506/54842/2593/50489/8900/22849/7832
8	HALLMARK_IL2_STAT5_SIGNALING	176	0.418685	1.07032	0.281072	0.611026	0.488821	3341	tags=26%, list=22%, signal=21%	598/7052/2879/2623/5292/4953/2184/6510/221143/10124/9173/5732/760/5045/6095/23764/3685/6403/5269/2983/990/307/28960/254013/83699/1893/8553/6004/55509/6335/8320/5583/57157/10538/3655/123/975/1316/9308/92749/9910/57045/8835/23413/6484/84525
8	HALLMARK_MTORC1_SIGNALING	183	0.415343	1.0627	0.305769	0.622338	0.49787	2925	tags=26%, list=20%, signal=21%	7374/1719/7184/3145/7108/6510/8140/5606/5860/516/6513/900/7037/7283/2729/6917/7323/586/10135/1075/4171/79071/10962/10797/81873/1026/23657/4173/51109/441024/908/120/8553/51382/26227/134429/3251/51569/699/3638/5163/5478/5701/5684/4074/7832/2232
8	HALLMARK_MYC_TARGETS_V1	185	0.414168	1.05996	0.311169	0.622338	0.49787	5064	tags=42%, list=34%, signal=28%	52/7307/5036/2935/9377/5093/4953/7027/3068/6427/6428/65005/4673/4085/5984/8662/8669/9184/3735/7419/1982/5682/6629/6204/3066/10971/10907/4171/6626/4173/5111/9188/3251/6434/6059/1964/5478/5714/8318/4175/6950/4176/821/4830/10213/2107/6432/10728/8454/1965/5901/10549/5250/6632/1537/9045/1503/890/8886/11260/7416/6240/6741/991/5707/7332/3015/2739/5690/5887/7514/708/1019/6723/7324/7203/3178
8	HALLMARK_ESTROGEN_RESPONSE_LATE	148	0.41223	1.04988	0.358664	0.689739	0.551791	4375	tags=35%, list=29%, signal=25%	5979/56994/6478/267/10733/645/9022/56603/8140/573/760/7264/4338/9455/949/9314/5577/990/9135/51083/26509/2171/120/1152/51659/3251/2109/8900/10538/3418/4277/5932/64699/64215/10535/4232/6491/4192/8645/6652/64065/55540/29107/2030/3993/6768/21/3398/1836/57419/2582/2353
8	HALLMARK_APICAL_SURFACE	31	0.452869	1.08669	0.379862	0.703448	0.562759	2401	tags=19%, list=16%, signal=16%	5205/2683/4118/142680/3315/2947
8	HALLMARK_BILE_ACID_METABOLISM	80	0.4149	1.03833	0.423558	0.756353	0.605082	3547	tags=32%, list=24%, signal=25%	10661/5824/10133/2730/5189/23461/64577/6647/25824/26061/373156/847/51015/51703/654/10858/196743/8412/3418/2232/83752/9963/5827/5191/6256/51268
8	HALLMARK_PANCREAS_BETA_CELLS	12	0.461622	1.04592	0.484252	0.807086	0.645669	5209	tags=58%, list=35%, signal=38%	6812/1803/9935/28972/23478/6727/26610
8	HALLMARK_FATTY_ACID_METABOLISM	130	0.399062	1.01291	0.481252	0.807086	0.645669	3650	tags=29%, list=24%, signal=22%	1371/4953/7390/210/2271/4128/9588/6391/7389/760/7533/1632/23173/2820/10005/2752/3033/1384/6296/6281/5465/51109/11343/10449/1056/549/51703/4190/3421/5092/5805/8608/5162/4191/35/2639/50/34
8	HALLMARK_ANGIOGENESIS	25	0.424567	1.00674	0.510249	0.822982	0.658386	2782	tags=24%, list=19%, signal=20%	11167/6372/3685/5154/5196/7076
8	HALLMARK_APICAL_JUNCTION	134	0.387543	0.98494	0.560044	0.86052	0.688416	4871	tags=34%, list=33%, signal=23%	1024/51776/6251/3673/2683/3757/1823/6237/7087/7533/7283/7216/3033/1384/10398/208/8976/103910/3688/2593/54509/3638/51474/3384/7122/7450/7073/5097/4192/7414/347902/5871/51466/5747/10109/478/24146/5089/89/10458/6464/3691/9672/29126/10174/5819
8	HALLMARK_HEDGEHOG_SIGNALING	28	0.405986	0.968076	0.567943	0.86052	0.688416	954	tags=7%, list=6%, signal=7%	43/1021
8	HALLMARK_GLYCOLYSIS	162	0.378025	0.964568	0.622538	0.891339	0.713072	4217	tags=32%, list=28%, signal=23%	638/4601/3796/983/10461/2683/1528/6391/51728/64077/7264/50808/2729/140838/726/6647/23443/10370/26355/1289/178/2585/3069/10776/5214/5478/4678/3925/11319/4190/79586/8277/136/4731/8497/10058/5631/7295/375790/8704/4191/26035/5917/3486/112399/11285/1058/10165/9653/6676/79644/9276
8	HALLMARK_TGF_BETA_SIGNALING	49	0.384415	0.941864	0.623938	0.891339	0.713072	4678	tags=37%, list=31%, signal=25%	5494/7057/4053/5045/6711/7323/2339/90/8412/3065/7071/3726/4088/3397/3398/23645/6885/51592
8	HALLMARK_MYC_TARGETS_V2	55	0.378128	0.931622	0.649435	0.901993	0.721595	410	tags=5%, list=3%, signal=5%	7374/5036/10733
8	HALLMARK_UNFOLDED_PROTEIN_RESPONSE	103	0.363319	0.916308	0.713929	0.964768	0.771815	4847	tags=36%, list=33%, signal=24%	7184/55466/25804/8140/51013/7280/5393/55062/27257/468/1938/1163/10797/60559/8602/10897/55272/4848/10113/467/9570/10605/28972/7534/1965/6897/11260/3014/57472/167227/10775/6464/10130/4189/6509/9451/23478
8	HALLMARK_TNFA_SIGNALING_VIA_NFKB	178	0.35496	0.907681	0.785721	0.9997	0.79976	4019	tags=28%, list=27%, signal=20%	1647/2683/9034/10209/5606/6372/3280/7280/10769/6303/3725/23764/10957/24145/9314/10135/1026/80176/2921/329/10318/8553/969/3164/51278/8061/7832/1847/1316/1958/9308/467/57007/79693/2643/9945/8848/65986/4082/7071/10725/23529/9592/8744/9322/3726/4088/9021/3606
8	HALLMARK_COMPLEMENT	163	0.349319	0.891498	0.809119	0.9997	0.79976	2324	tags=15%, list=16%, signal=13%	3958/5292/3796/801/160851/838/760/11216/1508/1514/2815/23764/2820/1803/475/91133/2811/1191/7511/1075/200316/712/5155/714/966
8	HALLMARK_UV_RESPONSE_DN	113	0.344916	0.871527	0.810819	0.9997	0.79976	4306	tags=35%, list=29%, signal=25%	7035/4052/4255/3778/1277/2274/302/5577/307/10370/273/3690/5293/8997/9863/120/8553/1601/27109/11343/3638/6541/2534/2869/92/861/8476/136/6256/57178/4363/55109/4088/7049/10516/3397/54468/6334/5002
8	HALLMARK_MITOTIC_SPINDLE	182	0.327558	0.838189	0.910009	0.9997	0.79976	4234	tags=28%, list=28%, signal=20%	23365/84333/983/10163/2035/26271/55835/675/996/10048/6711/23607/23580/8976/6780/5311/51203/24137/5108/9735/9874/10928/394/54509/10051/332/22974/699/10013/6453/8476/140735/8936/5116/80119/3832/9181/11135/10844/4082/7461/5347/22920/7414/3835/55125/382/7277/9113/79658/8409
8	HALLMARK_P53_PATHWAY	175	0.327135	0.836218	0.911409	0.9997	0.79976	4625	tags=31%, list=31%, signal=22%	23479/1647/55766/10608/2040/2309/10769/6303/3725/900/5154/9314/6281/1026/26355/6206/23657/5111/10904/6004/10614/51278/5925/5900/10668/7832/3945/975/2232/8841/467/26207/100/55270/6256/8848/9738/6520/5564/8744/30836/11059/2517/64065/22891/10544/1029/6768/3976/2353/23645/10458/3691/1643
8	HALLMARK_INFLAMMATORY_RESPONSE	155	0.324876	0.828185	0.908709	0.9997	0.79976	4467	tags=28%, list=30%, signal=20%	7855/9034/719/6372/5732/8807/8671/7098/8685/6324/3249/2811/10135/1026/3690/6004/969/6541/92/7076/7832/3600/6504/55829/1316/136/970/2643/3738/2769/8744/3560/2014/4481/3587/3932/3606/4891/3976/11047/10663/133/5996
8	HALLMARK_PEROXISOME	86	0.321189	0.805596	0.875712	0.9997	0.79976	3131	tags=20%, list=21%, signal=16%	51024/9270/291/7533/10005/1384/6647/25824/373156/51109/847/1056/51015/51703/3418/83752/3416
8	HALLMARK_CHOLESTEROL_HOMEOSTASIS	66	0.320504	0.795644	0.863714	0.9997	0.79976	3098	tags=17%, list=21%, signal=13%	3958/552/7108/10957/1191/2171/134429/10654/4047/467/6811
8	HALLMARK_ALLOGRAFT_REJECTION	155	0.294491	0.750726	0.969703	0.9997	0.79976	5173	tags=32%, list=35%, signal=21%	43/10261/3848/8444/9450/8807/2213/8669/7098/586/7163/961/6133/5196/6059/92/7076/3600/6775/7334/4830/3001/926/4528/5917/3458/3560/3932/56253/10225/27240/1615/3606/925/1029/3976/567/914/3683/6885/2650/2316/1234/3559/11222/8915/3594/2149/959
8	HALLMARK_IL6_JAK_STAT3_SIGNALING	69	0.283875	0.70601	0.937906	0.9997	0.79976	5551	tags=32%, list=37%, signal=20%	5292/3676/3725/3953/3690/2921/5196/952/5771/9021/56034/55540/2/3588/94/3559/3162/928/3594/3659/4283/8809
8	HALLMARK_INTERFERON_GAMMA_RESPONSE	173	0.222468	0.568541	0.9997	0.9997	0.79976	5041	tags=24%, list=34%, signal=16%	669/5292/10124/10791/8869/6403/2209/10135/163351/10797/1026/952/5771/969/5214/51015/5684/57823/3600/6775/10392/3001/2643/87178/3560/6375/3587/9021/84159/94240/567/9934/1240/5690/29126/710/836/11274/8082/4502/55024/9830
8	HALLMARK_INTERFERON_ALPHA_RESPONSE	84	0.201657	0.505485	0.997	0.9997	0.79976	619	tags=2%, list=4%, signal=2%	2766/9034
8	HALLMARK_WNT_BETA_CATENIN_SIGNALING	35	0.176037	0.42504	0.989001	0.9997	0.79976	4964	tags=26%, list=33%, signal=17%	8321/3066/8312/1856/8454/8313/81029/5664/23493
9	HALLMARK_INTERFERON_ALPHA_RESPONSE	84	0.763757	2.06202	1e-10	2.5e-09	2e-09	2075	tags=68%, list=14%, signal=59%	27074/3669/10437/10964/4599/1435/10906/3660/3433/6402/64135/55601/55603/64761/3431/3437/3430/55008/5610/4938/6737/10561/51056/91543/2634/3959/51667/8638/7453/6773/103/83666/79132/684/9636/129607/1997/10410/9246/116071/115361/5359/23424/8519/23070/9111/11054/219285/7706/11274/94240/54625/3627/85441/9830/10581/3659
9	HALLMARK_INTERFERON_GAMMA_RESPONSE	173	0.696907	1.93791	1e-10	2.5e-09	2e-09	2192	tags=53%, list=15%, signal=46%	4940/3669/54739/10437/10964/4599/4600/4615/10906/3601/3660/3433/3434/6347/64135/55601/64761/3431/3437/3430/55008/5610/6737/10561/51056/5142/91543/5699/6772/27348/3959/10875/8638/7453/6773/25939/103/6648/79132/23586/684/9636/3091/129607/10410/9246/1439/116071/4939/10616/115361/5359/23424/23070/8737/26053/81030/7127/9111/3663/11054/6774/2357/3383/219285/7706/3937/3455/6398/5371/29126/11274/7378/521…
9	HALLMARK_INFLAMMATORY_RESPONSE	155	0.586704	1.62584	7.69e-09	1.28e-07	1.02e-07	2959	tags=44%, list=20%, signal=36%	19/27074/2867/366/3554/1435/3601/6347/6402/5894/5610/5142/391/64127/3460/1317/4084/4067/2069/684/3091/5329/5791/8519/4210/9111/728/2357/3383/2769/3937/9966/1839/7096/5970/7439/91/929/23308/8743/8809/7133/8877/114548/3627/4283/5739/1441/23095/5008/3604/3976/3659/5054/133/23533/4481/1318/3553/2643/3454/1604/11047/3566/23601/10507/7832/5663
9	HALLMARK_TNFA_SIGNALING_VIA_NFKB	178	0.536354	1.49239	3.04e-06	3.8e-05	3.04e-05	3140	tags=41%, list=21%, signal=33%	19/2150/10611/5971/1435/3601/3433/6347/64135/4814/8303/604/127544/5142/388/23258/960/9120/3460/6648/23586/4084/1051/5329/5341/5791/602/4616/7127/8837/9334/8942/2355/3383/2526/6515/1839/5970/55332/23308/5271/8877/3627/3604/9021/5055/3976/57018/3659/5054/10938/150094/4170/3553/6303/8848/4082/2643/3914/10725/5328/182/9516/7071/10365/4780/467/5966/7832/4791/80149/8061/51278
9	HALLMARK_IL6_JAK_STAT3_SIGNALING	69	0.626763	1.67286	8.82e-06	8.82e-05	7.06e-05	2656	tags=48%, list=18%, signal=39%	4055/3588/3554/4615/1435/3601/51330/6772/6773/960/3460/2885/1439/6774/91/929/23765/8809/7133/3627/4283/1441/9021/3659/23533/1230/3162/3553/94/3454/867/7040/7132
9	HALLMARK_COMPLEMENT	163	0.534189	1.48329	1.15e-05	9.55e-05	7.64e-05	3135	tags=40%, list=21%, signal=32%	5294/978/3660/5894/3920/51056/391/5580/2771/5547/2783/5531/51548/4067/3818/1509/4048/6810/1051/2885/59345/5329/5341/5359/5265/1520/1512/2219/10019/8942/3684/4035/3937/54331/718/146547/4057/9732/3697/2207/4179/710/25801/5055/7077/7454/6280/3659/5054/23533/10938/1378/9986/834/842/283/1604/4317/80124/308/5663/27154/840/23348/4323
9	HALLMARK_APOPTOSIS	143	0.508601	1.40584	0.000828876	0.00592055	0.00473644	3393	tags=40%, list=23%, signal=31%	3669/7153/5058/51330/27250/388/5366/6041/960/150209/6648/2934/2069/1649/1540/10410/5914/4616/4744/8837/2769/5538/5970/929/672/1806/8743/8915/5330/1676/5747/5534/2944/5664/7077/3659/351/637/4170/3162/834/3553/842/6303/2643/1387/1027/706/467/7832/5663/840/6574/10134/8567/3482/952
9	HALLMARK_XENOBIOTIC_METABOLISM	146	0.498168	1.37804	0.000984846	0.00615529	0.00492423	2188	tags=25%, list=15%, signal=21%	435/10611/366/3554/978/51733/211/4814/51181/5699/5226/23710/8876/1646/2203/6533/1593/51/9060/8942/5467/9536/5091/191/2618/3697/5447/7378/3728/217/4502/7009/51380/5054/10653/5166
9	HALLMARK_UV_RESPONSE_UP	123	0.473929	1.30227	0.0133987	0.074437	0.0595496	4128	tags=41%, list=28%, signal=30%	211/262/23542/682/5580/388/10652/2288/6648/4067/409/11333/226/1742/3383/5538/58525/6817/4245/7263/3014/1119/7009/5873/3659/4885/637/9818/3162/2643/988/1212/3192/6697/467/7277/7832/30/10482/4323/10105/1036/10948/8692/10018/9296/1267/6415/578/116138/6184
9	HALLMARK_ALLOGRAFT_REJECTION	155	0.453124	1.25567	0.019498	0.0974903	0.0779922	2897	tags=30%, list=19%, signal=24%	1435/6688/6347/3458/2634/5699/6772/3551/7453/3460/4067/2069/3091/2533/602/2268/4065/1520/4843/5579/3383/3937/3455/5199/7096/672/23308/6891/8915/912/114548/4689/4283/3976/7454/5777/1230/7321/567/3553/7040/10333/2000/920/926/3566
9	HALLMARK_APICAL_JUNCTION	134	0.454695	1.25355	0.0280972	0.127715	0.102172	3914	tags=39%, list=26%, signal=29%	9080/3667/54413/8174/2771/7408/140885/8935/6810/9379/8517/1495/5335/2533/79849/3383/4763/5175/29126/3728/1265/2962/5747/7059/4628/649/1308/5880/6464/9672/24146/5819/60/91624/3914/4192/87/5600/942/3691/10205/5291/3636/60412/4627/9459/10487/4318/5603/4478/7045/5216
9	HALLMARK_COAGULATION	86	0.481054	1.2996	0.0311969	0.129987	0.10399	3135	tags=36%, list=21%, signal=29%	3920/22921/2783/2934/3818/4048/553115/5341/5265/1512/4035/5175/718/3697/710/8609/5028/5055/649/5054/4485/842/733/5328/2161/283/10603/4317/10411/7056/4323
9	HALLMARK_APICAL_SURFACE	31	0.540957	1.37241	0.0544946	0.209594	0.167676	2179	tags=32%, list=15%, signal=28%	5205/51738/4067/266727/5329/23054/672/2319/55959/351
9	HALLMARK_CHOLESTEROL_HOMEOSTASIS	66	0.474089	1.2624	0.0682932	0.243904	0.195123	3889	tags=36%, list=26%, signal=27%	6282/7869/51330/55902/118429/58191/5329/5359/26270/132864/22809/1119/182/3156/6811/467/308/54206/23474/5165/2222/116496/2990/5468
9	HALLMARK_P53_PATHWAY	175	0.419221	1.16601	0.0818918	0.272973	0.218378	3514	tags=31%, list=24%, signal=24%	2760/10437/10906/4814/51181/6667/127544/7867/8812/7508/4084/29946/317/1509/1649/5791/6948/5154/8493/79651/1050/23654/57799/1839/2872/91/55332/7378/8877/677/3976/351/51447/7039/7421/3162/834/22891/6303/8848/4851/7040/467/7832/6275/18/6256/3691/51278/63874/10057/55270/10614/3654
9	HALLMARK_NOTCH_SIGNALING	28	0.526059	1.32467	0.0931907	0.291221	0.232977	3626	tags=50%, list=24%, signal=38%	84441/55851/5467/408/5664/51107/23220/4853/4854/182/4851/8324/113878/23291
9	HALLMARK_MYOGENESIS	125	0.42356	1.16483	0.119888	0.352612	0.282089	3111	tags=27%, list=21%, signal=22%	79629/688/4607/22808/6840/2934/4638/9260/6016/4616/8557/23654/5091/5837/1839/8877/1674/23604/5664/9144/7170/351/25970/375790/9659/6876/4851/7040/10014/2049/537/487/1293/3691
9	HALLMARK_PROTEIN_SECRETION	89	0.431363	1.16735	0.148285	0.390224	0.312179	1945	tags=20%, list=13%, signal=18%	19/967/27236/3920/10652/9341/2717/11079/2581/1211/8675/11316/5538/9554/259230/9525/51552/23095
9	HALLMARK_HYPOXIA	153	0.410792	1.13806	0.141086	0.390224	0.312179	3899	tags=33%, list=26%, signal=24%	3669/3036/55577/901/23210/7167/25819/3340/58528/2203/6533/1649/6518/5329/226/5230/2355/6515/5837/2821/54800/5214/3073/8609/4502/5054/30001/133/9672/3162/3099/5066/2597/1027/5211/5236/2908/467/6275/54206/5165/5209/7128/4627/3516/23645/2584/8509/7045/7428
9	HALLMARK_WNT_BETA_CATENIN_SIGNALING	35	0.478231	1.22461	0.159284	0.39821	0.318568	2692	tags=31%, list=18%, signal=26%	85407/6868/10023/79885/5467/8650/5664/81029/182/4851/10014
9	HALLMARK_ADIPOGENESIS	170	0.399599	1.11047	0.184882	0.440194	0.352155	2994	tags=23%, list=20%, signal=19%	25979/19/10162/7384/334/6888/604/901/2101/27250/7086/56729/10313/58472/4638/51/1468/7316/226/1351/718/6817/5447/1666/217/7263/1537/376497/54996/35/977/8802/5211/83549/5236/415116/6342/483/64859
9	HALLMARK_SPERMATOGENESIS	73	0.42609	1.14072	0.209379	0.475862	0.380689	1742	tags=16%, list=12%, signal=15%	64180/6888/7091/6790/9489/9133/27285/6518/4744/254263/55743/83401
9	HALLMARK_KRAS_SIGNALING_UP	147	0.395163	1.09323	0.239976	0.521687	0.41735	3949	tags=31%, list=27%, signal=23%	2150/2591/7869/6868/163590/56729/2069/10912/5329/7462/8829/1520/1794/3936/5175/81602/1839/51311/2207/3728/7133/57332/3627/3976/7805/80380/30001/55365/3553/5328/867/5936/50856/28959/10205/7128/3689/9910/4318/23645/101/54893/51704/9935/22903/7813
9	HALLMARK_ANGIOGENESIS	25	0.469585	1.17124	0.261774	0.545362	0.43629	3015	tags=40%, list=20%, signal=32%	5553/8829/5154/8993/5747/351/182/4043/6275/7056
9	HALLMARK_REACTIVE_OXYGEN_SPECIES_PATHWAY	45	0.419849	1.09364	0.331567	0.56811	0.454488	2724	tags=24%, list=18%, signal=20%	22904/6648/2242/4353/2539/4155/4720/5214/51022/7296/9943
9	HALLMARK_KRAS_SIGNALING_DN	89	0.396704	1.07355	0.323268	0.56811	0.454488	2951	tags=21%, list=20%, signal=17%	10964/4599/8303/3458/91543/2649/55315/55190/4210/5795/7068/5055/26548/83714/65989/10913/7038/3699/7832
9	HALLMARK_ESTROGEN_RESPONSE_LATE	148	0.386266	1.06882	0.30187	0.56811	0.454488	3923	tags=28%, list=26%, signal=21%	3669/7153/23596/7869/10610/51181/4299/27250/221/2288/960/8416/2717/5265/9060/9536/4057/11031/10112/7263/6280/2582/5618/5777/7466/4192/991/29107/10497/11057/10105/7033/3613/2222/2109/3716/6337/5603/1152/1952/1844
9	HALLMARK_G2M_CHECKPOINT	185	0.381754	1.06375	0.30067	0.56811	0.454488	4772	tags=40%, list=32%, signal=28%	7153/262/51155/10762/6790/3837/10036/9133/3091/3151/3930/7150/602/22809/3980/5371/1871/5048/1841/993/4502/1112/9493/1063/3014/1058/3838/10460/10721/11065/4853/23594/4082/1027/8438/7040/3192/991/8318/4928/5119/6118/4288/9252/5926/6599/2130/10432/22974/10419/5976/904/11004/7090/9221/10951/6421/332/29127/10403/3925/23649/7290/4001/3832/4175/5813/4678/546/3364/3799/3159/94239/9585
9	HALLMARK_GLYCOLYSIS	162	0.382634	1.06206	0.309269	0.56811	0.454488	5162	tags=40%, list=35%, signal=26%	5256/25796/3669/9080/6888/6790/7167/5315/2288/960/58528/9123/54982/10616/1468/2539/226/5230/5091/10112/5214/5351/1058/30001/2582/5836/9672/7039/375790/3099/5066/10058/283/112399/22976/10327/5165/7033/5373/54480/2584/2585/3925/7045/2990/8702/5768/2132/1824/55139/126792/4731/10165/5223/4678/1462/9276/8996/3597/5516/55276/9435/8660/7852
9	HALLMARK_MITOTIC_SPINDLE	182	0.377154	1.05056	0.340866	0.56811	0.454488	5345	tags=47%, list=36%, signal=30%	10611/11133/7153/6790/6654/127829/9133/2934/22919/3797/1794/4763/5048/9732/9826/832/8440/85464/9493/8470/79658/4296/10300/1063/23095/4628/55201/163786/7461/3831/4853/9266/4082/23192/11190/64411/253260/7277/5829/4650/613/58526/324/9181/10435/22974/22930/11004/4627/55755/393/10018/1453/4739/332/29127/6711/57580/10403/10928/85378/4001/6093/3832/57679/9126/51199/8936/9344/134549/4690/1894/3799/7414/9…
9	HALLMARK_FATTY_ACID_METABOLISM	130	0.382277	1.05293	0.354265	0.571394	0.457116	2976	tags=24%, list=20%, signal=19%	4913/10961/29781/23710/8876/4683/1374/9246/51/3032/259307/226/37/765/3028/8639/1666/912/84532/216/10808/2954/6389/35/8802/2110/84263/58476/51170/762/30
9	HALLMARK_PI3K_AKT_MTOR_SIGNALING	85	0.385753	1.04162	0.40086	0.607364	0.485891	5544	tags=47%, list=37%, signal=30%	4615/5894/6773/7529/1649/2885/6016/5335/8737/5579/5899/2872/156/3709/2932/5576/1845/1027/7132/51719/5781/8569/6503/5216/207/5879/29110/4690/5499/5163/2810/3561/27071/1072/10097/7852/1213/5599/23236/10451
9	HALLMARK_IL2_STAT5_SIGNALING	176	0.371675	1.03395	0.392461	0.607364	0.485891	3148	tags=24%, list=21%, signal=20%	1435/6402/388/10875/23258/23710/960/58528/1522/4084/10410/29851/6050/115361/5359/4616/28996/8829/152007/191/6515/10970/9261/8743/8809/3682/7133/3627/943/3604/3976/9144/285172/3099/57045/8728/92749/3566/825/10924/942/3655/659
9	HALLMARK_TGF_BETA_SIGNALING	49	0.396652	1.03942	0.430157	0.632584	0.506067	6775	tags=63%, list=45%, signal=35%	387/3460/2280/28996/11031/5054/7071/3065/7040/3397/4086/6574/659/324/23645/6711/6497/331/7046/5499/1499/6498/51742/4088/9612/3398/7323/9241/4092/3726/57154
9	HALLMARK_ESTROGEN_RESPONSE_EARLY	147	0.366324	1.01344	0.464754	0.659934	0.527947	3860	tags=27%, list=26%, signal=20%	23596/7869/4299/6840/9846/5366/221/2288/960/8416/1997/375449/9094/5914/2717/9060/9536/863/55793/23541/11031/79754/23223/7466/7071/29107/23030/18/11057/10105/55191/7033/2222/23389/124583/81875/23329/6337/3480/1952
9	HALLMARK_HEDGEHOG_SIGNALING	28	0.401584	1.01123	0.493151	0.659934	0.527947	5790	tags=57%, list=39%, signal=35%	8829/4763/5371/2735/6585/23462/7090/4627/8861/6252/7088/8851/154796/4897/23493/7422
9	HALLMARK_DNA_REPAIR	136	0.366143	1.00998	0.477052	0.659934	0.527947	4250	tags=29%, list=29%, signal=21%	5982/7298/978/5142/5422/10189/7084/7508/6809/129607/1716/6386/5435/5893/10978/6827/3978/2962/192670/50484/8178/11047/6883/6118/10714/10134/65109/5424/79720/124583/5434/9883/5433/6621/23649/9328/10289/51251/3059
9	HALLMARK_PEROXISOME	86	0.370321	1.00045	0.50155	0.659934	0.527947	4770	tags=37%, list=32%, signal=25%	7153/6648/26986/54982/51/2100/1742/347734/215/8915/9525/10512/216/1382/5194/9961/706/51170/6342/1503/30/6599/10057/6310/2182/3155/6477/51109/1962/412/2172/2224
9	HALLMARK_HEME_METABOLISM	183	0.346181	0.964241	0.615538	0.769423	0.615538	2793	tags=14%, list=19%, signal=11%	25796/8867/6397/3920/9541/831/682/8301/7150/571/56895/6386/5091/718/27429/4005/7779/23112/535/10553/26020/10058/51274/26502/2908
9	HALLMARK_PANCREAS_BETA_CELLS	12	0.39101	0.917932	0.612439	0.769423	0.615538	7132	tags=67%, list=48%, signal=35%	4005/7421/9935/23478/1803/58477/2308/6727
9	HALLMARK_E2F_TARGETS	188	0.34161	0.952627	0.653335	0.79675	0.6374	4654	tags=31%, list=31%, signal=21%	5982/7153/29089/8914/5411/51155/6790/83463/55143/9133/4683/9972/3930/83461/8493/6241/9319/672/3978/993/3014/3838/10615/10460/147841/23594/1027/29893/991/29980/1503/6628/6118/4288/9833/10714/6117/5424/204/11004/9221/332/29127/3925/23649/84316/11200/4001/4175/9126/3148/1029/4173/1854/4678/3364/146909/3159
9	HALLMARK_EPITHELIAL_MESENCHYMAL_TRANSITION	126	0.34018	0.935899	0.679732	0.809205	0.647364	4073	tags=30%, list=27%, signal=22%	51330/388/960/290/4638/5329/1296/7456/4616/4017/1314/50509/4035/4147/26577/5351/79709/649/1294/5054/4853/6303/22795/6876/7040/1293/4323/2619/7431/10409/7128/3600/5806/966/822/7045/5768/1601
9	HALLMARK_MTORC1_SIGNALING	183	0.332653	0.92656	0.732127	0.85131	0.681048	6394	tags=46%, list=43%, signal=27%	10437/6790/7167/10652/10875/7453/6533/8935/4048/1649/11333/2717/4802/6016/2539/226/5230/6241/5861/6515/5199/2821/993/30001/5723/2932/26747/3099/2597/7296/3156/5211/3329/5236/112399/10197/7277/7832/5719/6745/5684/11151/6117/3689/23645/10135/116496/6503/3475/6184/2632/23478/29110/4173/10452/51109/5163/3313/1717/2181/4836/27071/10097/7852/10212/1075/699/4783/8894/56902/60481/9368/811/23760/27101/568…
9	HALLMARK_ANDROGEN_RESPONSE	85	0.327172	0.883434	0.763724	0.867868	0.694294	5877	tags=42%, list=39%, signal=26%	10611/10645/79689/8554/23585/2185/4117/23223/567/6303/8848/3156/87/11047/10788/11057/57178/207/8916/9871/10397/8031/4094/5867/6611/9053/2181/10513/8821/6446/54407/2683/7520/7329/60481/2547
9	HALLMARK_OXIDATIVE_PHOSPHORYLATION	187	0.309423	0.862755	0.881312	0.972185	0.777748	3492	tags=21%, list=23%, signal=17%	26517/533/211/7384/64963/3030/1374/4835/3032/37/9927/788/5435/1351/3028/5447/2821/4720/1666/27429/10312/8992/1537/5166/64981/6389/51606/8802/2110/537/56993/30/840/4707/1352/593/26519/2109/4717/518
9	HALLMARK_UNFOLDED_PROTEIN_RESPONSE	103	0.297543	0.811637	0.894411	0.972185	0.777748	4636	tags=30%, list=31%, signal=21%	3434/6347/55651/1051/9114/56915/1978/1662/3014/30001/6464/7466/22926/467/64859/10775/9531/6745/30827/8570/4800/9221/55738/23478/5611/2521/55033/9797/7534/167227/3799
9	HALLMARK_BILE_ACID_METABOLISM	80	0.266912	0.718408	0.952605	0.996941	0.797553	3059	tags=15%, list=21%, signal=12%	19/366/1593/347734/215/4734/216/5194/9409/51170/6342/6256
9	HALLMARK_UV_RESPONSE_DN	113	0.257192	0.704123	0.977002	0.996941	0.797553	6869	tags=44%, list=46%, signal=24%	10611/3667/23469/773/26037/8829/5054/4853/1027/3397/2908/6256/7048/1859/4790/5293/6310/22828/57178/3480/7799/5468/2535/1601/9863/50937/25836/5607/546/5797/8821/54468/6334/490/7410/3382/4088/140609/8455/2869/10659/4609/4092/8553/8621/4493/10240/861/9112/7049
9	HALLMARK_MYC_TARGETS_V2	55	0.246072	0.648638	0.960304	0.996941	0.797553	8377	tags=60%, list=56%, signal=26%	5245/56915/6723/23223/3099/3329/7965/9221/1844/10199/4173/83743/51154/51491/51388/6949/23481/4609/10244/3336/4174/2193/9238/92856/5347/54663/10514/64216/3177/23160/10528/27340/4839
9	HALLMARK_MYC_TARGETS_V1	185	0.209987	0.585124	0.9996	0.9996	0.79968	6027	tags=30%, list=40%, signal=18%	7298/10574/3837/55651/23196/220988/5245/26986/56910/5230/7203/5093/6723/3838/1537/3329/3192/51690/991/8318/1503/7965/6599/9221/10921/22948/3475/10856/5714/7416/4175/10291/4173/1854/7332/5713/26156/51491/6742/6637/3615/1176/3183/10728/3184/5690/8894/7555/26135/5707/3326/2547/6426/3181/5685/7514

## Sheet: Supplementary Table 5
Supplementary Table 4: The DEGs between eAMS and non-eAMS group
genes	logFC	logCPM	LR	PValue	FDR	padj
PPP1R11_7	-6.79251	0.24368	36.0693	1.90426e-09	3.0649e-05	3.0649e-05
PPP1R11_4	-6.32012	-0.343212	25.2066	5.15057e-07	0.00414492	0.00414492
HLA-C_1	-3.01098	5.90775	22.396	2.2184e-06	0.0119017	0.0119017
RNF5_2	7.76621	3.03621	21.045	4.48631e-06	0.0180518	0.0180518
LILRA2_3	4.80839	2.36761	17.3668	3.08165e-05	0.0991983	0.0991983
HLA-H_2	-4.13479	-2.97746	16.8123	4.12653e-05	0.110694	0.110694
HLA-DRA_2	4.751	2.96355	16.2465	5.56123e-05	0.127869	0.127869
PBX2_2	5.36617	-2.7416	14.0999	0.000173357	0.344529	0.344529
AGER_2	5.42786	-0.538866	13.831	0.000200014	0.344529	0.344529
HLA-DQB1_3	9.25437	2.40773	13.7035	0.00021406	0.344529	0.344529
TRBV7-9_1	-0.891102	3.42397	13.3563	0.000257557	0.349564	0.349564
LINC02573	3.06134	-1.61564	12.9252	0.000324188	0.349564	0.349564
TSPO2	2.2354	2.48806	12.2844	0.000456768	0.349564	0.349564
DHX16_6	-3.62544	-2.62696	12.1782	0.000483512	0.349564	0.349564
EFNB3	-4.2724	-2.85097	12.1709	0.000485421	0.349564	0.349564
SHISA4	0.949942	4.8375	12.0673	0.000513143	0.349564	0.349564
GBGT1	0.440756	5.19315	11.8861	0.000565544	0.349564	0.349564
SEC14L3	1.57743	0.585084	11.798	0.000592928	0.349564	0.349564
LILRB4_1	4.47966	-1.65233	11.7576	0.000605954	0.349564	0.349564
KANK2	1.40817	3.38308	11.7134	0.000620526	0.349564	0.349564
TNS1	1.44283	7.50381	11.5231	0.000687373	0.349564	0.349564
NEBL	-2.00691	-1.90212	11.5199	0.000688541	0.349564	0.349564
DXO_2	5.90589	-2.10687	11.4581	0.000711824	0.349564	0.349564
TGM2	1.2303	4.69866	11.1683	0.000832066	0.349564	0.349564
OSBP2	1.69649	7.75155	11.1004	0.000863091	0.349564	0.349564
BCL2L1	1.42488	10.0898	11.0726	0.000876119	0.349564	0.349564
CR1L	1.78653	2.7232	11.0434	0.000890054	0.349564	0.349564
NFIX	1.32962	6.0867	11.0216	0.000900539	0.349564	0.349564
ACKR1	1.33601	3.4938	11.0098	0.0009063	0.349564	0.349564
LOC105377083	1.48657	-1.16375	10.8988	0.000962258	0.349564	0.349564
DMTN	1.13062	9.97264	10.8332	0.000996988	0.349564	0.349564
SLC38A5	1.00627	7.46999	10.759	0.00103773	0.349564	0.349564
FKBP1B	1.11643	3.71193	10.7503	0.00104264	0.349564	0.349564
TENT5C	1.76564	8.39588	10.748	0.00104394	0.349564	0.349564
LOC105378479	1.3273	-1.23939	10.7319	0.00105307	0.349564	0.349564
DYRK3	1.33471	1.88365	10.6882	0.00107822	0.349564	0.349564
SLC6A9	1.5463	2.9223	10.6569	0.00109659	0.349564	0.349564
SLC4A1	1.74536	10.0355	10.57	0.0011494	0.349564	0.349564
MBNL3	1.22084	7.65515	10.5384	0.00116917	0.349564	0.349564
PRDX6	1.17033	8.67626	10.5232	0.00117886	0.349564	0.349564
ANK1	1.26501	6.13309	10.5132	0.00118527	0.349564	0.349564
SLC6A8	1.38695	7.56733	10.5092	0.00118782	0.349564	0.349564
TSPAN5	1.18071	6.7309	10.4864	0.00120258	0.349564	0.349564
LOC102723750	0.921039	5.17357	10.4667	0.00121547	0.349564	0.349564
HEMGN	1.87021	4.91199	10.4629	0.00121797	0.349564	0.349564
PBX2	1.93157	0.719386	10.4594	0.00122027	0.349564	0.349564
B3GALT4_4	6.09641	-0.296883	10.425	0.0012432	0.349564	0.349564
FAM210B	1.63602	9.22016	10.419	0.00124725	0.349564	0.349564
DCAF12	1.29609	9.35493	10.3598	0.00128787	0.349564	0.349564
LTB_3	4.83403	-1.15661	10.3229	0.00131387	0.349564	0.349564
TMOD1	1.75499	5.56452	10.1615	0.00143404	0.349564	0.349564
CTSE	1.45078	3.46148	10.1462	0.00144596	0.349564	0.349564
LOC124903192	1.2028	2.21515	10.1057	0.0014781	0.349564	0.349564
CA1	2.59525	8.30381	10.08	0.00149886	0.349564	0.349564
CCR5AS	1.63359	3.21244	10.0634	0.00151242	0.349564	0.349564
RNF10	1.08246	10.2968	10.0541	0.00152007	0.349564	0.349564
PDZK1IP1	1.0323	7.75751	10.0297	0.00154039	0.349564	0.349564
GATA1	0.95933	6.99822	10.001	0.00156457	0.349564	0.349564
SNCA	1.67373	8.88807	9.99854	0.00156665	0.349564	0.349564
MXI1	1.53478	7.88016	9.99548	0.00156925	0.349564	0.349564
FOXO4	0.830888	7.73558	9.98713	0.00157638	0.349564	0.349564
ACHE	1.6324	1.83411	9.94706	0.00161106	0.349564	0.349564
RAPGEF3	-0.705406	2.03788	9.91904	0.00163577	0.349564	0.349564
YBX3	1.41722	10.61	9.91583	0.00163863	0.349564	0.349564
TRIM58	1.4923	8.23498	9.89052	0.00166132	0.349564	0.349564
ABALON	1.22865	3.48667	9.84762	0.00170052	0.349564	0.349564
LOC105373512	-2.36462	-1.16608	9.7889	0.00175568	0.349564	0.349564
FAXDC2	1.01199	6.23565	9.77879	0.00176536	0.349564	0.349564
ST6GALNAC4	1.14924	6.12231	9.77042	0.00177342	0.349564	0.349564
GNA12	0.659816	6.40596	9.74042	0.0018026	0.349564	0.349564
RANBP10	0.821677	7.23519	9.68585	0.00185693	0.349564	0.349564
ELOF1	0.735629	7.3101	9.68201	0.00186081	0.349564	0.349564
ECSIT	0.597087	6.40731	9.67235	0.00187062	0.349564	0.349564
EPB42	1.45739	8.11307	9.67097	0.00187202	0.349564	0.349564
GMPR	1.46395	7.85472	9.63518	0.00190885	0.349564	0.349564
GPR146	1.16923	6.45497	9.6198	0.00192491	0.349564	0.349564
BLVRB	1.07928	8.88052	9.61208	0.00193302	0.349564	0.349564
SELENBP1	1.77191	9.29241	9.60055	0.00194519	0.349564	0.349564
TPGS2	1.19449	7.75269	9.59861	0.00194724	0.349564	0.349564
GLRX5	1.43535	7.21469	9.56964	0.00197821	0.349564	0.349564
BPGM	1.80044	6.90407	9.54446	0.00200554	0.349564	0.349564
SPTB	1.47537	5.1667	9.48974	0.00206624	0.349564	0.349564
ALAS2	1.95501	12.2659	9.47476	0.00208318	0.349564	0.349564
TMCC2	1.43437	7.32372	9.45758	0.00210278	0.349564	0.349564
FBXO7	0.975224	11.0116	9.4294	0.00213535	0.349564	0.349564
FAH	0.593881	4.64781	9.42189	0.00214411	0.349564	0.349564
PSMF1	0.806589	8.64807	9.39808	0.00217212	0.349564	0.349564
HPS1	0.757223	8.75977	9.38174	0.00219157	0.349564	0.349564
ADD2	0.697119	3.59452	9.37095	0.00220451	0.349564	0.349564
XK	1.77315	5.06751	9.34056	0.00224137	0.349564	0.349564
IFIT1B	1.45206	5.37367	9.33683	0.00224594	0.349564	0.349564
MPIG6B_5	5.231	-2.13312	9.33351	0.00225002	0.349564	0.349564
GSPT1	1.20093	8.47155	9.32632	0.00225885	0.349564	0.349564
LOC729870	1.5962	1.39192	9.31436	0.00227365	0.349564	0.349564
CCL5	2.46311	-1.38541	9.3064	0.00228354	0.349564	0.349564
GYPB	1.94168	4.00728	9.28097	0.00231547	0.349564	0.349564
SLC25A39	1.09322	12.3887	9.27392	0.0023244	0.349564	0.349564
SOX6	1.32402	1.35726	9.27045	0.00232881	0.349564	0.349564
DPM2	1.02757	7.42424	9.25622	0.00234697	0.349564	0.349564
LOC105375138	2.32594	-2.21016	9.23439	0.00237512	0.349564	0.349564
POLL	0.679911	7.22433	9.20358	0.00241542	0.349564	0.349564
FKBP8	0.986844	13.8504	9.1685	0.00246216	0.349564	0.349564
HLA-A_7	-2.46743	7.89012	9.16488	0.00246704	0.349564	0.349564
WDR46	-4.7877	-2.01307	9.15192	0.00248457	0.349564	0.349564
SLC14A1	1.53722	6.09096	9.14302	0.00249669	0.349564	0.349564
VPS52_5	4.79478	-0.428183	9.14228	0.00249769	0.349564	0.349564
HAGH	1.10692	8.17511	9.12495	0.00252147	0.349564	0.349564
ACSL6	1.26367	4.34024	9.11611	0.00253368	0.349564	0.349564
CTSB	0.62961	8.59449	9.10646	0.00254709	0.349564	0.349564
ARHGEF37	1.1848	1.48684	9.09927	0.00255712	0.349564	0.349564
SESN3	0.904195	6.62787	9.09619	0.00256143	0.349564	0.349564
KIR2DL2_3	-5.67012	-2.78757	9.07489	0.00259143	0.349564	0.349564
UBXN6	0.875472	8.19264	9.07241	0.00259495	0.349564	0.349564
IGF2BP2	1.24764	5.39217	9.06309	0.0026082	0.349564	0.349564
CARM1	0.729915	6.29109	9.03215	0.00265272	0.349564	0.349564
TBC1D22B	0.558559	5.16899	9.03188	0.00265312	0.349564	0.349564
TFR2	0.743871	3.76624	9.01144	0.00268295	0.349564	0.349564
KDM7A-DT	1.08031	5.1256	9.00828	0.0026876	0.349564	0.349564
RHD	1.1743	2.90793	8.99432	0.00270819	0.349564	0.349564
LINC01451	-0.527602	2.68751	8.96684	0.00274924	0.349564	0.349564
SHARPIN	0.596122	7.72462	8.93166	0.00280269	0.349564	0.349564
GPX1	1.01153	11.2826	8.92315	0.00281578	0.349564	0.349564
PIM1	0.508651	8.60477	8.89326	0.00286226	0.349564	0.349564
ADIPOR1	1.1729	10.9196	8.88409	0.00287666	0.349564	0.349564
AHSP	1.65028	6.85341	8.87324	0.00289381	0.349564	0.349564
ABCG2	1.62629	1.33097	8.86985	0.00289919	0.349564	0.349564
UBB	1.17102	12.7536	8.86945	0.00289983	0.349564	0.349564
RBM38	1.07447	9.56557	8.85859	0.00291713	0.349564	0.349564
DDAH2	3.83454	-3.32188	8.84291	0.00294229	0.349564	0.349564
KLF1	1.31208	5.98384	8.84284	0.00294241	0.349564	0.349564
ARHGEF12	0.88919	5.65561	8.83112	0.00296137	0.349564	0.349564
TLCD4	1.44339	1.3544	8.83047	0.00296243	0.349564	0.349564
TRBC1_1	1.89689	0.889351	8.82926	0.00296438	0.349564	0.349564
PINK1	0.887127	6.59512	8.80123	0.00301028	0.349564	0.349564
LOC124906113	1.24831	0.536337	8.79327	0.00302344	0.349564	0.349564
E2F2	1.28262	-0.97551	8.7907	0.00302769	0.349564	0.349564
STMP1	1.06564	6.89522	8.78896	0.00303059	0.349564	0.349564
FGFR1OP2	0.855216	5.77746	8.77634	0.00305164	0.349564	0.349564
CYP26B1	5.25427	-1.2406	8.75539	0.00308688	0.349564	0.349564
FRMD4A	0.956256	1.83875	8.75425	0.00308881	0.349564	0.349564
TRGV5P	1.29503	0.728175	8.74664	0.00310172	0.349564	0.349564
LRRC75A	0.620797	3.9135	8.74017	0.00311276	0.349564	0.349564
NUTM2A-AS1	0.748011	3.52366	8.72804	0.00313353	0.349564	0.349564
KAT2B	0.866438	6.52355	8.72649	0.00313619	0.349564	0.349564
AIDA	0.497634	4.86149	8.71893	0.00314923	0.349564	0.349564
MARCHF8	0.842644	3.93036	8.65081	0.00326916	0.351691	0.351691
C17orf99	1.37451	1.21771	8.6299	0.0033069	0.351691	0.351691
PBX1	1.047	3.72727	8.62045	0.00332409	0.351691	0.351691
SFRP2	1.17403	2.52769	8.61527	0.00333357	0.351691	0.351691
CEACAM19	-0.799552	1.7502	8.60489	0.00335261	0.351691	0.351691
STRADB	1.3555	9.28537	8.57878	0.00340104	0.351691	0.351691
BSG	0.930248	10.8189	8.55447	0.00344675	0.351691	0.351691
MKRN1	0.904573	9.68217	8.53364	0.00348642	0.351691	0.351691
MICA_2	-0.977844	2.37632	8.52981	0.00349376	0.351691	0.351691
RNF123	0.693618	6.60345	8.52088	0.00351095	0.351691	0.351691
VCF1	0.811312	6.66289	8.51799	0.00351653	0.351691	0.351691
LOC105379392	1.28954	4.40224	8.51535	0.00352164	0.351691	0.351691
GYPA	2.10587	1.34725	8.51401	0.00352422	0.351691	0.351691
OAZ1	0.723549	11.7632	8.51347	0.00352527	0.351691	0.351691
ANKH	0.733993	6.81683	8.51102	0.00353003	0.351691	0.351691
KRT1	1.99351	6.54259	8.49647	0.00355835	0.351691	0.351691
FECH	1.4484	6.57107	8.47824	0.0035942	0.351691	0.351691
FUNDC2	0.844314	6.81419	8.47313	0.0036043	0.351691	0.351691
MRC2	1.09522	4.79685	8.47241	0.00360573	0.351691	0.351691
LOC105372991	1.28816	0.0926583	8.46696	0.00361654	0.351691	0.351691
FZD5	1.13782	1.11622	8.46159	0.00362726	0.351691	0.351691
GRINA	0.60555	8.44724	8.43449	0.0036817	0.354833	0.354833
AQP1	1.07399	3.22673	8.40138	0.00374937	0.358948	0.358948
MPP1	0.882998	8.50695	8.39188	0.00376901	0.358948	0.358948
FAM83A	2.5471	0.889579	8.37389	0.00380649	0.360385	0.360385
CTNNAL1	1.40809	2.12729	8.33342	0.00389223	0.363349	0.363349
SHISA7	1.51859	1.2723	8.30983	0.0039431	0.363349	0.363349
HCAR2	-0.605921	6.59479	8.30014	0.0039642	0.363349	0.363349
PLEK2	1.30315	4.27659	8.29869	0.00396737	0.363349	0.363349
GYPE	1.06982	0.473012	8.2904	0.00398552	0.363349	0.363349
C9orf78	1.24731	8.70931	8.28472	0.00399801	0.363349	0.363349
FBXO9	0.857401	7.20282	8.28316	0.00400144	0.363349	0.363349
PHYHIP	-4.46788	-0.528948	8.27283	0.00402428	0.363349	0.363349
EMC3	0.852143	7.68056	8.26531	0.00404097	0.363349	0.363349
LMOD1	1.04862	-0.133287	8.24368	0.00408942	0.365662	0.365662
HLA-B_3	1.04145	11.8832	8.21609	0.00415207	0.36852	0.36852
SLC2A1-DT	0.957513	0.901884	8.20542	0.00417654	0.36852	0.36852
CA3-AS1	1.5562	1.48502	8.19759	0.00419461	0.36852	0.36852
MT1L	1.53248	-0.446303	8.18232	0.00423005	0.36852	0.36852
TRAK2	0.622744	6	8.1785	0.00423898	0.36852	0.36852
SMIM24	1.09658	4.89365	8.17005	0.00425876	0.36852	0.36852
EIF2AK1	0.816595	8.14602	8.15625	0.00429129	0.36935	0.36935
SMIM5	0.866829	3.74136	8.13501	0.00434185	0.371713	0.371713
LOC100507412	0.867494	-0.39857	8.08534	0.00446248	0.379956	0.379956
LOC105378480	0.784513	-0.357065	8.07185	0.00449581	0.379956	0.379956
NEDD4L	1.00016	3.94587	8.04814	0.00455504	0.379956	0.379956
IGSF23	-1.44874	-1.14189	8.02544	0.00461249	0.379956	0.379956
PRDX2	1.04973	7.80823	8.02337	0.00461777	0.379956	0.379956
CAPN5	0.540466	4.27436	8.01949	0.00462766	0.379956	0.379956
LOC105369209	1.47655	-1.67871	8.01824	0.00463085	0.379956	0.379956
BBOF1	1.02376	2.87673	8.01631	0.0046358	0.379956	0.379956
TUBB2B	2.00665	-0.63486	8.01054	0.0046506	0.379956	0.379956
MYL4	1.03297	7.84718	7.97286	0.00474838	0.383446	0.383446
HLA-DPB1_3	4.08168	-2.94037	7.96816	0.00476072	0.383446	0.383446
LGALS3	1.12867	8.82658	7.96662	0.00476478	0.383446	0.383446
LOC107984200	0.934683	0.139693	7.93836	0.00483978	0.387543	0.387543
RAP1GAP	2.12318	5.54218	7.92682	0.00487073	0.388091	0.388091
AGBL5	0.405066	4.32522	7.91239	0.00490973	0.388154	0.388154
LOC101927947	1.48639	-0.378027	7.9087	0.00491975	0.388154	0.388154
OR2T33	3.21994	-2.29711	7.88012	0.00499812	0.392413	0.392413
LINC02916	0.470319	0.988884	7.85742	0.00506126	0.393593	0.393593
TMEM86B	0.696442	4.80286	7.85713	0.00506206	0.393593	0.393593
TSPAN7	1.60018	1.80521	7.80814	0.00520115	0.398888	0.398888
LOC105373602	1.89695	-1.55678	7.80706	0.00520424	0.398888	0.398888
LOC105377938	1.341	-0.198694	7.8028	0.00521652	0.398888	0.398888
NUDT4	1.02989	5.71648	7.78182	0.00527746	0.398888	0.398888
LTBP2	0.754017	4.08494	7.77846	0.00528729	0.398888	0.398888
DNAJB2	0.522138	7.79743	7.77544	0.00529613	0.398888	0.398888
SEC14L4	1.14436	1.54218	7.76909	0.00531479	0.398888	0.398888
LOC107984993	1.07164	-1.27805	7.76446	0.00532841	0.398888	0.398888
DCAF10	0.580497	4.67802	7.75335	0.00536131	0.399492	0.399492
RAB3IL1	1.12614	3.31135	7.72982	0.00543163	0.399579	0.399579
AP2S1	0.49738	6.88897	7.72896	0.00543421	0.399579	0.399579
FRMD3	0.682394	2.57131	7.72589	0.00544346	0.399579	0.399579
MCOLN1	0.627904	6.00021	7.71561	0.00547453	0.399579	0.399579
ASCC2	0.88731	9.53265	7.69722	0.00553059	0.399579	0.399579
USP12	0.735301	5.10156	7.6912	0.00554906	0.399579	0.399579
DPCD	0.981429	3.15501	7.67525	0.00559833	0.399579	0.399579
TRBV18	1.13998	-0.901512	7.674	0.00560223	0.399579	0.399579
ABCC13	1.56163	3.50949	7.67309	0.00560504	0.399579	0.399579
SIAH2	0.961863	7.44904	7.66705	0.00562384	0.399579	0.399579
MFSD2B	1.01131	3.96249	7.66329	0.00563556	0.399579	0.399579
LOC107986465	0.859104	1.47834	7.63757	0.00571647	0.401922	0.401922
HLA-A_5	-1.88088	0.073909	7.6232	0.00576222	0.401922	0.401922
SEMA6B	-1.16588	1.93617	7.62047	0.00577096	0.401922	0.401922
SELENOK	0.818401	5.66404	7.61835	0.00577772	0.401922	0.401922
LOC124903659	0.70439	4.97347	7.60146	0.00583212	0.401922	0.401922
ZNF346	0.362632	4.53185	7.59292	0.00585979	0.401922	0.401922
PCGF5	0.748445	7.63567	7.59087	0.00586646	0.401922	0.401922
UBE2O	0.62611	6.16008	7.58338	0.00589088	0.401922	0.401922
ATP2B1	-0.263386	5.42911	7.57583	0.00591562	0.401922	0.401922
LRRC2	1.74558	-1.37638	7.575	0.00591834	0.401922	0.401922
LOC105369823	1.23842	-0.334541	7.53845	0.0060396	0.407858	0.407858
C2orf88	0.97622	1.14353	7.53344	0.00605642	0.407858	0.407858
FIS1	0.674134	7.369	7.51129	0.00613135	0.408153	0.408153
GPRC5D	1.07293	0.403984	7.50434	0.00615504	0.408153	0.408153
YY1AP1	0.429235	8.06694	7.50279	0.00616035	0.408153	0.408153
CNPPD1	0.692529	8.76152	7.48298	0.00622849	0.408153	0.408153
PRPF19-DT	0.788904	-0.0427748	7.47597	0.0062528	0.408153	0.408153
IRF7	-2.02212	2.1367	7.47247	0.00626496	0.408153	0.408153
PPM1A	0.682367	6.88958	7.45926	0.00631111	0.408153	0.408153
LOC105372869	3.51155	-2.23477	7.44871	0.00634818	0.408153	0.408153
SSR4P1	0.49336	0.871249	7.43785	0.00638663	0.408153	0.408153
PCBP3	-0.606515	1.94277	7.43166	0.00640861	0.408153	0.408153
ODAD4	0.914855	0.897976	7.43122	0.00641018	0.408153	0.408153
YBX1	0.762316	10.2261	7.42751	0.00642343	0.408153	0.408153
GID4	0.754549	4.93233	7.41434	0.0064706	0.408153	0.408153
LINC00570	1.13282	3.41631	7.41269	0.00647653	0.408153	0.408153
TAL1	0.918514	5.78119	7.40973	0.0064872	0.408153	0.408153
SLC25A37	0.769334	11.4062	7.40858	0.00649137	0.408153	0.408153
C1orf116	1.12368	1.9581	7.40359	0.00650937	0.408153	0.408153
GYPC	0.812791	11.4367	7.40142	0.00651726	0.408153	0.408153
RTCA-AS1	1.09921	0.404564	7.37114	0.00662791	0.41328	0.41328
RWDD3-DT	1.05977	-1.06584	7.36502	0.00665049	0.41328	0.41328
SRRD	0.659473	4.55719	7.35515	0.00668708	0.413956	0.413956
UBA52	0.665091	11.8914	7.34055	0.00674162	0.415733	0.415733
SDSL	0.607169	1.90256	7.32081	0.00681608	0.41872	0.41872
LOC102724765	0.631682	3.01977	7.29258	0.00692398	0.423078	0.423078
ELL2	0.627139	3.49242	7.28854	0.00693958	0.423078	0.423078
LOC105377975	1.53626	-1.34197	7.27574	0.0069892	0.424495	0.424495
LOC107984948	1.00344	3.27481	7.24463	0.00711134	0.43029	0.43029
BNIP3L	1.07943	8.07465	7.2325	0.00715953	0.431583	0.431583
CRB1	1.48282	-1.20555	7.22018	0.00720885	0.432451	0.432451
DOCK6-AS1	0.956724	0.834142	7.2153	0.00722848	0.432451	0.432451
FAM117A	0.649601	7.83605	7.20698	0.00726206	0.432451	0.432451
VCF2	0.696464	2.72984	7.19389	0.00731524	0.432451	0.432451
KLC3	0.972654	3.83348	7.18917	0.00733449	0.432451	0.432451
GUCD1	0.395783	7.79328	7.18541	0.00734988	0.432451	0.432451
TMEM63B	0.541628	5.53562	7.18245	0.00736202	0.432451	0.432451
PCSK1N	0.85171	3.23683	7.16341	0.00744055	0.434091	0.434091
MPND	0.264196	4.93218	7.16214	0.00744583	0.434091	0.434091
LYL1	0.613971	8.47037	7.15152	0.00749005	0.434091	0.434091
ALDH5A1	0.630549	2.98612	7.1387	0.00754379	0.434091	0.434091
TMEM158	1.13999	4.08392	7.13515	0.00755872	0.434091	0.434091
TFDP1	1.03672	6.79775	7.13453	0.00756135	0.434091	0.434091
ABCB10	0.333464	3.29288	7.13041	0.00757873	0.434091	0.434091
DNAJA4	0.631066	4.92795	7.12067	0.00762002	0.434908	0.434908
GCAT	1.04679	2.60001	7.108	0.00767405	0.435488	0.435488
VWCE	0.879668	4.98404	7.10247	0.0076978	0.435488	0.435488
SPDYC	-1.26413	0.362008	7.09931	0.00771135	0.435488	0.435488
GALNT5	1.35542	-0.882851	7.0892	0.007755	0.435515	0.435515
MRPL53	0.302482	5.50283	7.08667	0.00776594	0.435515	0.435515
SERF2	0.668536	8.58089	7.07157	0.00783165	0.435553	0.435553
HBQ1	0.928627	4.46707	7.06409	0.00786444	0.435553	0.435553
RIOK3	1.07746	7.1074	7.06024	0.00788135	0.435553	0.435553
RNF152	1.39457	-1.75806	7.05777	0.0078922	0.435553	0.435553
ATP8B1-AS1	0.440928	2.52203	7.04481	0.00794953	0.435553	0.435553
AKT1S1	0.510882	5.72975	7.03615	0.00798806	0.435553	0.435553
GUK1	0.816728	10.6016	7.03547	0.00799107	0.435553	0.435553
LOC105372348	3.52057	-3.5055	7.02877	0.00802104	0.435553	0.435553
ATP6V0C	0.491425	8.43315	7.02525	0.00803681	0.435553	0.435553
BCAM	1.51176	3.27329	7.01414	0.00808683	0.435553	0.435553
VARS2_1	4.17458	-2.47169	7.01332	0.00809057	0.435553	0.435553
BAG1	0.752372	8.85415	7.007	0.00811915	0.435553	0.435553
CISD2	1.28178	4.58987	7.00373	0.00813401	0.435553	0.435553
HDGF	0.613311	8.33678	6.99475	0.00817492	0.435553	0.435553
PAGE2B	1.40605	2.16203	6.98421	0.00822318	0.435553	0.435553
UACA	0.621243	-0.476219	6.97455	0.0082677	0.435553	0.435553
DAB2	0.339896	4.18837	6.97386	0.00827087	0.435553	0.435553
ENTPD5	0.425572	3.91143	6.97261	0.00827668	0.435553	0.435553
JAZF1	0.656146	6.21775	6.97172	0.00828079	0.435553	0.435553
MICAL2	0.703744	8.01691	6.96265	0.00832286	0.43634	0.43634
IGLV10-54	1.02159	1.83846	6.94615	0.00839998	0.437948	0.437948
SIGLEC14	2.51441	5.45769	6.94445	0.00840795	0.437948	0.437948
TSC22D1	0.335286	5.11889	6.92479	0.00850089	0.440312	0.440312
MAF1	0.619556	8.56689	6.92329	0.00850805	0.440312	0.440312
TRAV12-2	0.603519	2.94473	6.89345	0.0086512	0.440418	0.440418
PNMA2	1.70952	-0.116287	6.88417	0.00869624	0.440418	0.440418
USP7-AS1	0.864563	2.35584	6.87572	0.00873746	0.440418	0.440418
PVR	-0.402533	3.66165	6.87437	0.00874406	0.440418	0.440418
GFI1B	0.516399	4.92098	6.86943	0.00876826	0.440418	0.440418
YOD1	1.19921	4.56462	6.86632	0.00878353	0.440418	0.440418
POLR1D	0.607734	7.22081	6.86318	0.008799	0.440418	0.440418
CHID1	0.356099	5.34163	6.86306	0.00879959	0.440418	0.440418
YIPF2	0.41001	4.65415	6.86111	0.00880916	0.440418	0.440418
ST13	0.472016	7.64785	6.86065	0.00881143	0.440418	0.440418
LOC101929638	0.839018	2.24823	6.85448	0.0088419	0.440418	0.440418
SMOX	0.886466	6.48226	6.85319	0.00884831	0.440418	0.440418
PPP1R17	0.875135	-0.0761615	6.84966	0.00886582	0.440418	0.440418
H3-5	-1.00295	-0.828055	6.83977	0.00891504	0.4415	0.4415
PLVAP	0.802483	4.39176	6.83013	0.0089633	0.442503	0.442503
LOC124904009	0.637939	1.55375	6.81928	0.00901791	0.442503	0.442503
RNF11	0.799219	6.48343	6.81918	0.0090184	0.442503	0.442503
PKD1L3	1.46868	-1.19309	6.81116	0.00905898	0.442503	0.442503
LRRN1	-0.62403	0.302438	6.80721	0.00907904	0.442503	0.442503
ITLN1	1.29337	3.21996	6.80305	0.00910025	0.442503	0.442503
ISCA1	0.993252	5.74696	6.79485	0.0091421	0.443199	0.443199
FTL	0.486685	13.1889	6.78306	0.00920269	0.444797	0.444797
SPTA1	1.03392	1.68534	6.7765	0.00923659	0.445098	0.445098
RDH5	-0.405932	0.737437	6.77064	0.00926699	0.44523	0.44523
CHPT1	1.02377	6.85195	6.76289	0.0093073	0.445836	0.445836
COA8	0.411914	3.95503	6.74999	0.0093748	0.446848	0.446848
R3HDM4	0.575902	10.8576	6.74826	0.00938394	0.446848	0.446848
MIR5047	-0.2997	4.53588	6.71393	0.00956626	0.454186	0.454186
DHRS4_1	-1.86101	-2.99154	6.70792	0.00959855	0.454378	0.454378
NINJ2	0.606406	6.07966	6.69868	0.00964843	0.4554	0.4554
OPTN	0.661881	7.33074	6.68108	0.00974415	0.457625	0.457625
DHCR7-DT	0.425532	3.16392	6.6794	0.00975334	0.457625	0.457625
ANKRD9	0.954136	4.79757	6.67438	0.00978086	0.457625	0.457625
HLA-E_6	-2.25201	-1.49245	6.65092	0.00991048	0.462345	0.462345
DCUN1D1	0.688666	4.90997	6.61244	0.0101269	0.467412	0.467412
MARCHF3	0.57244	2.91073	6.60934	0.0101445	0.467412	0.467412
SLC1A5	0.770932	7.33839	6.59768	0.0102112	0.467412	0.467412
CDKL1	0.484053	3.64536	6.59345	0.0102355	0.467412	0.467412
HMBS	0.802617	5.42519	6.59138	0.0102474	0.467412	0.467412
RAD23A	0.692313	7.29004	6.58414	0.0102891	0.467412	0.467412
KCNH2	0.858499	3.72982	6.57736	0.0103284	0.467412	0.467412
LOC105377720	2.05077	-1.70688	6.5748	0.0103433	0.467412	0.467412
OR2W3	1.2103	6.25302	6.57373	0.0103495	0.467412	0.467412
SLC12A7	0.463934	4.51049	6.57201	0.0103595	0.467412	0.467412
OR2T8	1.563	0.128406	6.57001	0.0103711	0.467412	0.467412
RPIA	0.621248	5.61222	6.5647	0.0104021	0.467412	0.467412
ESRG	1.73289	0.556413	6.56381	0.0104073	0.467412	0.467412
HBM	0.845176	6.25817	6.56044	0.0104271	0.467412	0.467412
RPS12	0.499275	10.3996	6.54773	0.0105018	0.467412	0.467412
TESC	0.719115	7.95358	6.54258	0.0105323	0.467412	0.467412
RASD2	-3.23645	-2.86255	6.5362	0.0105701	0.467412	0.467412
DNM1	-0.563649	1.1557	6.53449	0.0105802	0.467412	0.467412
BABAM1	0.600563	7.26746	6.53254	0.0105918	0.467412	0.467412
LOC124908002	0.714089	0.0186696	6.52513	0.0106361	0.467412	0.467412
SLC43A1	0.337035	4.18022	6.52458	0.0106394	0.467412	0.467412
GFOD2	0.380524	5.19529	6.51727	0.0106832	0.467412	0.467412
LOC105379327	1.47309	-1.54717	6.5129	0.0107095	0.467412	0.467412
CDC34	0.799856	8.67817	6.51181	0.0107161	0.467412	0.467412
MMP24OS	0.373144	6.06303	6.48975	0.0108498	0.471529	0.471529
LOC124909373	0.88257	-1.04238	6.48545	0.0108761	0.471529	0.471529
TRGV10	-0.572818	2.60871	6.47812	0.0109211	0.471529	0.471529
PHF1	-1.88317	-0.666637	6.47705	0.0109276	0.471529	0.471529
ENTPD4-DT	0.708365	0.763811	6.4642	0.0110069	0.472991	0.472991
RFNG	0.280933	5.84261	6.45885	0.0110401	0.472991	0.472991
HEPACAM2	1.40812	0.871226	6.45647	0.0110549	0.472991	0.472991
MIR29B2CHG	-0.371959	3.73282	6.45259	0.0110791	0.472991	0.472991
GTF2H2C	1.81596	-1.91948	6.44057	0.0111543	0.474546	0.474546
YPEL4	0.87231	2.85934	6.43268	0.0112039	0.474546	0.474546
IGLV4-60	0.841556	0.69778	6.43126	0.0112129	0.474546	0.474546
MED16_1	-2.1246	-0.921504	6.42549	0.0112494	0.474546	0.474546
LINC02772	0.800818	1.82003	6.42336	0.0112629	0.474546	0.474546
LINC00534	1.16995	-1.047	6.41356	0.0113252	0.475551	0.475551
SLC48A1	0.315395	5.06596	6.41032	0.0113459	0.475551	0.475551
EIF1B	0.583027	6.7675	6.40341	0.0113901	0.476167	0.476167
CREG1	0.794495	6.48894	6.39015	0.0114756	0.478495	0.478495
LTF	-1.06633	6.99322	6.38513	0.011508	0.478609	0.478609
IGKV3-11	0.860441	3.67193	6.37452	0.0115771	0.480239	0.480239
LOC105372321	1.01768	1.1969	6.36426	0.0116442	0.481781	0.481781
LOC105378305	0.817262	-0.427132	6.35394	0.0117121	0.482222	0.482222
BMP2K	0.736015	4.71329	6.35354	0.0117147	0.482222	0.482222
LOC101929007	0.956643	4.31136	6.3485	0.0117481	0.48236	0.48236
APOBEC2	1.05667	-0.0113242	6.31498	0.0119722	0.490313	0.490313
SLC7A5	0.595676	5.4396	6.28272	0.0121921	0.49805	0.49805
SRGAP3	0.447704	1.18333	6.26789	0.0122946	0.500372	0.500372
MAP4K5	0.48479	3.58971	6.26551	0.0123111	0.500372	0.500372
DCAF6	0.541925	5.47657	6.24744	0.0124373	0.504228	0.504228
LILRB2_1	3.25078	-2.57109	6.23978	0.0124912	0.505139	0.505139
LOC124903529	-0.536467	0.543752	6.22577	0.0125904	0.507781	0.507781
LOC101927902	-0.361061	1.36774	6.21574	0.012662	0.507781	0.507781
YBX3P1	1.31184	-0.432428	6.21323	0.0126799	0.507781	0.507781
RGS10	0.691148	6.49614	6.21284	0.0126827	0.507781	0.507781
PPP2R5B	0.544088	6.32753	6.18923	0.012853	0.513323	0.513323
PGM5	-0.619409	1.15991	6.17519	0.0129554	0.515014	0.515014
VWDE	-1.27633	-1.69574	6.17465	0.0129593	0.515014	0.515014
LPL	0.85245	0.125833	6.16278	0.0130466	0.517203	0.517203
CCNI	0.452303	9.01634	6.1528	0.0131204	0.517927	0.517927
TRBV7-2	0.753551	-0.751229	6.15162	0.0131292	0.517927	0.517927
TRBV6-6	0.812307	0.388842	6.13913	0.0132222	0.520322	0.520322
VNN3P	-0.387353	5.54089	6.12871	0.0133004	0.522121	0.522121
POLR2A	-0.713703	0.450438	6.11348	0.0134155	0.523881	0.523881
TRBV7-9	1.36743	0.849799	6.11201	0.0134267	0.523881	0.523881
PIK3R2	0.303877	5.74978	6.10641	0.0134692	0.523881	0.523881
BTF3	0.52808	9.1265	6.1056	0.0134754	0.523881	0.523881
DEFA1B_1	3.5806	-0.431412	6.09881	0.0135273	0.524632	0.524632
ERFE	1.79224	1.94224	6.08889	0.0136034	0.524936	0.524936
TXNDC5	0.916108	-0.555847	6.08705	0.0136177	0.524936	0.524936
SLFN14	0.755766	2.13555	6.08505	0.013633	0.524936	0.524936
SNX3	0.822411	7.11457	6.07611	0.0137022	0.526342	0.526342
TCF3	0.301004	7.05459	6.06372	0.0137987	0.528786	0.528786
LOC124902495	0.555005	-0.135986	6.04263	0.0139645	0.532777	0.532777
SPMIP2	1.7931	-1.57014	6.04132	0.0139748	0.532777	0.532777
LOC102723340	-0.315177	4.53395	6.03659	0.0140124	0.532777	0.532777
CADM1	-0.485976	1.23554	6.0337	0.0140352	0.532777	0.532777
NUDT1	0.371388	4.22356	6.01366	0.0141955	0.535168	0.535168
BCL2L13	0.326944	5.95632	6.00963	0.014228	0.535168	0.535168
RHAG	1.22881	1.181	6.00772	0.0142434	0.535168	0.535168
ZER1	0.440861	7.74051	6.00728	0.0142469	0.535168	0.535168
ARHGEF40	-0.394511	6.81835	6.00184	0.014291	0.535168	0.535168
ATG14	0.321215	4.3813	5.99795	0.0143225	0.535168	0.535168
SLC25A38	0.325185	6.26628	5.99657	0.0143337	0.535168	0.535168
PIP4K2A	0.480635	8.36624	5.99282	0.0143643	0.535168	0.535168
ARMH2	-0.435461	0.299921	5.98314	0.0144432	0.536525	0.536525
RUNDC3A-AS1	0.984314	0.00203152	5.97846	0.0144817	0.536525	0.536525
TRGV2	-0.547311	2.13556	5.97614	0.0145007	0.536525	0.536525
RAB2B	0.630667	4.75604	5.96697	0.0145763	0.537797	0.537797
LOC107986865	2.16693	-0.233501	5.96159	0.0146208	0.537797	0.537797
HSPB1	0.429937	5.22956	5.95929	0.0146399	0.537797	0.537797
PTPRF	0.739687	1.40222	5.95561	0.0146705	0.537797	0.537797
HCFC1R1	0.262107	4.70722	5.95182	0.0147021	0.537797	0.537797
LINC02597	-0.469031	6.06518	5.94013	0.0147999	0.538974	0.538974
CAMP	-0.732045	4.58234	5.93997	0.0148013	0.538974	0.538974
TLCD4-RWDD3	0.992232	-1.25216	5.92727	0.0149083	0.541646	0.541646
ZBTB44	0.367474	6.02862	5.92234	0.0149501	0.54194	0.54194
B4GALT3	0.417751	6.8017	5.89789	0.0151591	0.54785	0.54785
ODC1	0.382367	6.87668	5.89532	0.0151812	0.54785	0.54785
GRB14	1.03881	-0.549684	5.88865	0.0152388	0.548699	0.548699
PIP5KL1	0.576164	0.96552	5.8751	0.0153565	0.550485	0.550485
ILF3-DT	0.250191	5.04668	5.87348	0.0153707	0.550485	0.550485
IGKV1D-39	1.06685	1.90536	5.87115	0.015391	0.550485	0.550485
TMEM183A	0.450934	6.38238	5.85391	0.0155425	0.554671	0.554671
COX6B1	0.353096	8.15425	5.84988	0.0155781	0.554711	0.554711
RSU1	0.390925	6.96684	5.83857	0.0156785	0.557055	0.557055
LOC105369250	0.653795	0.21365	5.82638	0.0157876	0.558941	0.558941
REXO2	0.689882	4.2293	5.82186	0.0158282	0.558941	0.558941
E2F1	0.601627	3.27468	5.82102	0.0158358	0.558941	0.558941
LOC102724805	0.581462	1.04271	5.80838	0.01595	0.561043	0.561043
CNIH3	0.488763	1.87767	5.80672	0.0159651	0.561043	0.561043
SIGLEC11	0.754724	1.27745	5.79756	0.0160484	0.562744	0.562744
ETV5	-0.571344	-0.79474	5.79242	0.0160954	0.563164	0.563164
IGKV3D-11	0.838527	0.319135	5.76865	0.0163146	0.569595	0.569595
NPEPPSP1_1	0.692746	0.872016	5.75167	0.0164729	0.571446	0.571446
TANGO2	0.333689	7.20329	5.75119	0.0164775	0.571446	0.571446
COPS3	0.602669	5.94487	5.75022	0.0164866	0.571446	0.571446
LOC105370124	0.959607	0.260597	5.74472	0.0165383	0.571446	0.571446
ELOB	0.57419	7.3035	5.74193	0.0165646	0.571446	0.571446
LOC102724149	0.756315	1.56093	5.73632	0.0166176	0.571446	0.571446
ARL4A	0.837699	3.66288	5.73612	0.0166195	0.571446	0.571446
LOC101928217	0.729411	-0.736988	5.73272	0.0166517	0.571446	0.571446
CIZ1	0.323309	7.22126	5.72592	0.0167163	0.572443	0.572443
RCOR3	0.320655	4.97353	5.70929	0.0168753	0.576663	0.576663
MOSPD1	0.800406	2.71334	5.70311	0.0169349	0.577472	0.577472
BAG6_2	1.52993	-0.917368	5.69712	0.0169928	0.578222	0.578222
EPB41	0.4582	8.50983	5.6882	0.0170794	0.579252	0.579252
LOC107986906	-0.711275	-0.958392	5.68659	0.017095	0.579252	0.579252
SLC8A1	-0.272386	4.42208	5.68125	0.0171471	0.579454	0.579454
SORD2P	0.959294	-0.217971	5.67672	0.0171915	0.579454	0.579454
VTI1B	0.562119	5.98443	5.67144	0.0172432	0.579454	0.579454
DNAJC4	0.310273	6.74464	5.67126	0.017245	0.579454	0.579454
RETREG2	0.305453	8.27164	5.66551	0.0173017	0.580147	0.580147
OST4	0.404411	7.74365	5.65761	0.0173797	0.581553	0.581553
ACP1	0.579125	6.26509	5.65142	0.0174413	0.582401	0.582401
SPOCD1	0.570377	3.23939	5.64766	0.0174787	0.582441	0.582441
SCN9A	-0.500172	-0.271851	5.63461	0.0176093	0.584906	0.584906
GPR85	-1.57502	-2.76353	5.63301	0.0176253	0.584906	0.584906
PA2G4	0.524723	7.40451	5.62203	0.0177361	0.587372	0.587372
H2AJ	0.543747	5.36384	5.61455	0.017812	0.587662	0.587662
IGKV1-12	1.06462	1.52696	5.61221	0.0178358	0.587662	0.587662
COL27A1	1.60002	-0.425814	5.61038	0.0178544	0.587662	0.587662
IGHV1-46	2.0784	-2.55305	5.5946	0.018016	0.591769	0.591769
LOC101928415	0.412066	0.296413	5.59006	0.0180627	0.592095	0.592095
LINC00885	1.28808	-1.5088	5.58585	0.0181061	0.592314	0.592314
LOC124903619	0.422835	1.20797	5.57445	0.0182244	0.594202	0.594202
LOC124904623	0.526727	-0.659149	5.57015	0.0182692	0.594202	0.594202
NPRL3	0.673788	8.168	5.56923	0.0182788	0.594202	0.594202
STIM2-AS1	0.949744	-0.392379	5.56537	0.0183191	0.594202	0.594202
ZDHHC2	0.6658	5.61775	5.55906	0.0183853	0.594202	0.594202
CDIPT	0.344304	7.92545	5.55616	0.0184157	0.594202	0.594202
LOC105376187	3.20573	-3.16483	5.55236	0.0184558	0.594202	0.594202
AGER	3.57344	-2.7239	5.55203	0.0184592	0.594202	0.594202
USF3	0.264777	4.30369	5.54847	0.0184969	0.594226	0.594226
FBXL4	0.322325	3.62918	5.53208	0.0186709	0.598622	0.598622
ZDHHC3	0.381302	6.21725	5.52106	0.0187889	0.599987	0.599987
MZB1	0.654413	4.80973	5.51653	0.0188376	0.599987	0.599987
LOC107987097	-0.402512	1.99556	5.51228	0.0188834	0.599987	0.599987
MYG1_1	0.344302	4.73788	5.51124	0.0188947	0.599987	0.599987
CLIC4	0.270847	3.61861	5.51076	0.0188999	0.599987	0.599987
CLPB	0.250166	3.60396	5.49551	0.0190654	0.602164	0.602164
LOC124903137	0.593179	3.07833	5.49508	0.01907	0.602164	0.602164
PIP5K1B	0.628864	2.88436	5.49411	0.0190807	0.602164	0.602164
AUNIP	-0.536121	-0.769996	5.48466	0.019184	0.602719	0.602719
TMC5	0.873431	0.992857	5.48393	0.0191921	0.602719	0.602719
ISCU	0.371903	7.3887	5.47867	0.0192499	0.602719	0.602719
PLAAT2	0.927319	-0.928783	5.47817	0.0192554	0.602719	0.602719
WASF2	0.318723	9.08783	5.47544	0.0192855	0.602719	0.602719
KLHDC8A	0.936219	2.01721	5.47104	0.0193341	0.603068	0.603068
PPP1R11	4.01457	-1.02858	5.46212	0.019433	0.604003	0.604003
MBD5	0.281941	3.80691	5.45984	0.0194585	0.604003	0.604003
ZNF415	-1.01199	-0.396	5.45488	0.0195137	0.604003	0.604003
HAGHL	-0.277913	3.14796	5.45424	0.0195209	0.604003	0.604003
RHOXF1P1	0.894701	-0.909921	5.45148	0.0195518	0.604003	0.604003
FAM20B	0.367182	4.85342	5.44183	0.0196601	0.606186	0.606186
IGKV1-39	0.962492	3.83014	5.43383	0.0197503	0.607802	0.607802
IGKV2-28	0.85804	3.50384	5.42219	0.0198824	0.610702	0.610702
TM7SF2	0.3004	3.70338	5.40905	0.0200327	0.614144	0.614144
CMBL	0.920018	1.5772	5.39926	0.0201452	0.616273	0.616273
CKAP2-DT	1.15691	-0.710197	5.39637	0.0201787	0.616273	0.616273
POC1B	0.546185	4.35528	5.37219	0.0204602	0.623688	0.623688
MXD4	0.345106	7.79263	5.36584	0.0205349	0.624781	0.624781
LOC105377781	1.65107	-0.0509906	5.35825	0.0206245	0.625306	0.625306
ROGDI	0.398681	5.95878	5.35492	0.0206639	0.625306	0.625306
LOC124902691	-0.544364	1.05967	5.35451	0.0206687	0.625306	0.625306
SGIP1	1.22204	1.07251	5.34564	0.0207742	0.626317	0.626317
PITHD1	0.551632	6.62163	5.34515	0.0207799	0.626317	0.626317
GPR137	0.219772	5.06858	5.33573	0.0208926	0.628535	0.628535
FHDC1	0.67406	2.45224	5.3295	0.0209674	0.629211	0.629211
C9orf40	0.624586	2.94376	5.3252	0.0210193	0.629211	0.629211
LRRC28	0.241678	4.21841	5.32411	0.0210323	0.629211	0.629211
SHLD1	0.333732	4.24881	5.29696	0.0213626	0.636888	0.636888
VIL1	0.582479	2.39376	5.29652	0.0213681	0.636888	0.636888
DEPP1	0.795623	-0.041357	5.28199	0.0215471	0.638973	0.638973
ST8SIA5	1.36043	-1.95368	5.28014	0.02157	0.638973	0.638973
MARK3	0.389664	7.09631	5.27805	0.0215959	0.638973	0.638973
SPATA25	0.533876	-0.579098	5.27798	0.0215969	0.638973	0.638973
SGO1	0.639729	0.761682	5.26161	0.0218009	0.643	0.643
RBPMS2	-0.732279	1.63917	5.25728	0.0218551	0.643	0.643
CCDC153	-0.374926	1.35627	5.25695	0.0218592	0.643	0.643
MICALL2	0.503109	2.73021	5.25039	0.0219419	0.643	0.643
AKR1E2	0.633473	-0.297993	5.24609	0.0219962	0.643	0.643
HK1	0.42449	8.26243	5.24576	0.0220003	0.643	0.643
PRDX5	0.462262	8.05953	5.24479	0.0220126	0.643	0.643
DIP2A	0.334645	6.2324	5.23957	0.0220788	0.643765	0.643765
METRNL	-1.38522	0.971999	5.2275	0.0222324	0.647072	0.647072
TBC1D25	0.272919	6.49362	5.22084	0.0223177	0.647805	0.647805
NDUFV3	0.180572	5.29886	5.21926	0.0223381	0.647805	0.647805
METTL21EP	0.728869	-0.804442	5.21114	0.0224426	0.649424	0.649424
LOC124903318	0.765335	-0.208111	5.20612	0.0225075	0.649424	0.649424
MAP2K3	0.461723	8.72921	5.20554	0.022515	0.649424	0.649424
LOC105371254	0.76202	-1.03856	5.19871	0.0226037	0.650143	0.650143
EPN2	0.379707	2.17297	5.1974	0.0226207	0.650143	0.650143
PPIF	-0.239338	6.56997	5.18736	0.0227518	0.652744	0.652744
PBX2_3	-1.82015	-1.48633	5.17265	0.0229452	0.65636	0.65636
LOC124900987	-0.489591	-0.396793	5.17158	0.0229594	0.65636	0.65636
PDE4B	-0.34156	5.74016	5.16562	0.0230383	0.657142	0.657142
DEFA3	-0.86463	5.31233	5.16335	0.0230684	0.657142	0.657142
NEK11	-0.469743	-0.272452	5.16014	0.023111	0.657194	0.657194
NSUN3	0.440655	3.87193	5.1473	0.0232826	0.660905	0.660905
WDR81_1	0.725509	3.57674	5.13521	0.0234453	0.664352	0.664352
TLN2	0.69495	-0.160408	5.12504	0.0235831	0.666099	0.666099
MMD	0.377676	4.57699	5.12455	0.0235897	0.666099	0.666099
YIPF6	0.500334	4.61965	5.10917	0.0237997	0.670578	0.670578
IGKV2-28_1	2.51574	-3.59734	5.10684	0.0238317	0.670578	0.670578
PPIAP40	0.688024	-1.1119	5.07121	0.0243264	0.683305	0.683305
SANBR	0.304039	1.68957	5.06238	0.0244507	0.685599	0.685599
THTPA	0.264078	4.55653	5.05286	0.0245853	0.687916	0.687916
PPP1R14C	0.975196	-0.627567	5.0505	0.0246188	0.687916	0.687916
GATD3	1.36158	2.00432	5.04308	0.0247245	0.689673	0.689673
CCZ1P-OR7E38P	0.360694	2.75139	5.03964	0.0247736	0.689829	0.689829
EGFL7	0.365637	2.71037	5.03669	0.0248158	0.689829	0.689829
A3GALT2	-0.903662	-0.494125	5.02295	0.0250136	0.692628	0.692628
ZNF385D	0.701284	0.138778	5.02254	0.0250195	0.692628	0.692628
USP32	0.43414	6.60219	5.02073	0.0250456	0.692628	0.692628
C1orf198	0.326364	3.1624	5.00832	0.0252258	0.69553	0.69553
FOXO3	0.583739	6.78593	5.00662	0.0252506	0.69553	0.69553
AGPAT3	0.205685	6.99016	5.00459	0.0252802	0.69553	0.69553
TRAV26-2	0.676814	0.82095	5.00029	0.025343	0.696069	0.696069
ND6	-0.489197	4.3061	4.99421	0.0254323	0.69733	0.69733
RIPOR3	0.613758	2.23567	4.98844	0.0255172	0.697478	0.697478
TRIM66	-0.250637	5.02306	4.98724	0.025535	0.697478	0.697478
IGKV3-15	0.583155	3.85873	4.98502	0.0255677	0.697478	0.697478
CUL4A	0.322079	6.19037	4.97618	0.0256987	0.699745	0.699745
FLCN	0.473149	6.29158	4.97167	0.0257658	0.699745	0.699745
PIGQ	0.234066	5.74584	4.97063	0.0257812	0.699745	0.699745
HEATR5A	-0.227651	3.40871	4.96574	0.0258542	0.700544	0.700544
SLC22A23	0.351853	3.65597	4.95859	0.0259613	0.702265	0.702265
NAPA	0.46413	8.62624	4.94113	0.026225	0.70776	0.70776
RPS2P32	0.711537	0.117853	4.93775	0.0262762	0.70776	0.70776
LOC124900387	-0.444706	0.755804	4.93642	0.0262964	0.70776	0.70776
LNX2	0.358793	2.18689	4.93351	0.0263408	0.707772	0.707772
CAT	0.383611	7.61606	4.92383	0.0264887	0.710157	0.710157
SPINK8	-0.642423	-0.686509	4.92193	0.0265178	0.710157	0.710157
LOC105370573	0.836904	-1.45201	4.91787	0.0265803	0.710648	0.710648
ZNF271P	0.337926	3.96109	4.91116	0.0266837	0.71223	0.71223
LINC02009	-1.07247	0.539193	4.90476	0.0267828	0.713217	0.713217
ACSF3	0.174352	5.41819	4.90305	0.0268094	0.713217	0.713217
DNASE2	0.235257	6.12477	4.89738	0.0268975	0.71438	0.71438
IGHV2-5	1.93474	-2.65256	4.89319	0.0269628	0.714936	0.714936
C20orf204	-0.466639	-0.202912	4.88547	0.0270836	0.71658	0.71658
ZFAND4	0.352236	3.19578	4.88107	0.0271528	0.71658	0.71658
TSPAN17	0.243415	6.25404	4.88041	0.0271632	0.71658	0.71658
CDKN2C	0.476765	2.66616	4.87789	0.0272029	0.71658	0.71658
PLXNA2	-0.347545	3.2068	4.87284	0.0272825	0.717503	0.717503
TBCEL	0.403395	3.25191	4.86933	0.0273381	0.717791	0.717791
ZNG1F	-0.366077	2.19029	4.86515	0.0274044	0.718362	0.718362
TUBG1	0.329972	3.63288	4.85544	0.0275591	0.718942	0.718942
RELL1	-0.283407	4.69486	4.85313	0.027596	0.718942	0.718942
P2RY12	0.443323	0.829282	4.85063	0.027636	0.718942	0.718942
RFXANK	0.242836	5.85559	4.84822	0.0276746	0.718942	0.718942
UQCRH	0.353798	5.50894	4.84759	0.0276848	0.718942	0.718942
PRCD	-0.504686	-0.164564	4.84698	0.0276946	0.718942	0.718942
RSRC1	0.440648	2.35226	4.84161	0.027781	0.719699	0.719699
LOC105370174	0.933254	-1.02918	4.83961	0.0278131	0.719699	0.719699
PTPRN	0.742406	1.46647	4.83549	0.0278797	0.720263	0.720263
CCDC157	0.365888	2.21018	4.82629	0.0280289	0.722958	0.722958
DTL	0.532381	0.366153	4.81889	0.0281494	0.724904	0.724904
AP2M1	0.349625	9.11249	4.7911	0.0286071	0.735514	0.735514
XPO7	0.289146	6.3032	4.78738	0.0286691	0.735779	0.735779
LOC105374745	-0.446502	0.821931	4.78363	0.0287315	0.735779	0.735779
OLR1	-1.06047	0.0278777	4.77775	0.0288298	0.735779	0.735779
HLA-B_5	1.74306	6.53208	4.77753	0.0288335	0.735779	0.735779
LOC107985944	0.31532	0.824143	4.77678	0.028846	0.735779	0.735779
MRPL37	0.237203	5.70357	4.77248	0.0289182	0.736453	0.736453
NBPF8_1	0.809841	2.20201	4.7689	0.0289783	0.736818	0.736818
LOC124905135	-0.328686	1.95253	4.75458	0.0292205	0.740273	0.740273
LHPP	0.386061	5.57317	4.75365	0.0292362	0.740273	0.740273
CASC3	0.256608	8.35928	4.74974	0.0293028	0.740273	0.740273
CTDNEP1	0.246645	7.55621	4.74777	0.0293362	0.740273	0.740273
C21orf58	0.26082	3.0085	4.74352	0.0294089	0.740273	0.740273
CYP4B1	-1.6326	-2.58874	4.74253	0.0294258	0.740273	0.740273
PRSS21	0.696083	2.07701	4.74192	0.0294361	0.740273	0.740273
P2RY10	-0.237785	4.71391	4.73649	0.0295292	0.741454	0.741454
PHRF1	-1.71451	0.947941	4.7238	0.029748	0.745425	0.745425
BEX3	0.378225	3.61355	4.72142	0.0297891	0.745425	0.745425
LOC105370092	-0.507366	1.34601	4.71928	0.0298263	0.745425	0.745425
MARCHF2	0.536266	8.20921	4.70662	0.0300467	0.748079	0.748079
FAM20A	0.444783	0.82614	4.70535	0.030069	0.748079	0.748079
CMTR2_1	0.763366	-0.905299	4.70518	0.0300719	0.748079	0.748079
RNF14	0.419238	4.66182	4.69854	0.0301883	0.749815	0.749815
TREML1	0.496687	6.27781	4.68998	0.030339	0.752098	0.752098
FAHD1	0.363128	3.83934	4.68465	0.0304332	0.752098	0.752098
CYP17A1-AS1	0.63511	-0.0676973	4.68274	0.0304671	0.752098	0.752098
ADD1	0.206699	8.89137	4.68274	0.0304671	0.752098	0.752098
UBALD1	0.354445	5.14974	4.67774	0.0305558	0.753134	0.753134
ZC3H13	-0.151108	4.49673	4.67154	0.0306665	0.754705	0.754705
LOC124901451	-0.561699	-0.712026	4.66889	0.0307138	0.754717	0.754717
LOC124903061	-0.433732	0.187301	4.66458	0.030791	0.755173	0.755173
BMP2	-0.862614	-1.28415	4.66251	0.030828	0.755173	0.755173
LMNTD2_1	0.351846	2.20696	4.65777	0.0309133	0.755173	0.755173
GADD45A	0.535518	3.23825	4.65739	0.0309201	0.755173	0.755173
LOC102724250	0.608313	0.324375	4.64988	0.0310557	0.757335	0.757335
RAPH1	0.446525	0.662431	4.64384	0.0311652	0.757731	0.757731
MOB1B	0.385078	2.81356	4.6414	0.0312095	0.757731	0.757731
RPL12	0.29631	10.1683	4.6412	0.0312132	0.757731	0.757731
LOC643327	0.747312	-1.04728	4.63456	0.0313342	0.758675	0.758675
POLD4	0.218506	7.19645	4.6339	0.0313463	0.758675	0.758675
IGLV7-43	0.989437	0.904801	4.62034	0.0315949	0.763544	0.763544
TREML5P	2.35469	-1.18473	4.60566	0.0318666	0.768094	0.768094
VPS28	-0.385025	1.57728	4.60312	0.0319138	0.768094	0.768094
ANKLE1	0.326028	2.3174	4.59859	0.0319983	0.768094	0.768094
HBZ	1.40493	2.0935	4.59781	0.0320128	0.768094	0.768094
TXNRD2	0.224812	5.57122	4.5925	0.0321121	0.768094	0.768094
KRT79	1.0426	-0.646335	4.59231	0.0321158	0.768094	0.768094
CLTCL1	-0.297586	2.64159	4.59218	0.0321182	0.768094	0.768094
ATP1B2	0.968468	-0.180524	4.58968	0.032165	0.768094	0.768094
SLC2A1	0.594456	6.83178	4.5837	0.0322774	0.769636	0.769636
LYPD2	0.63694	2.28879	4.57149	0.0325083	0.773995	0.773995
OLIG1	0.350614	4.22025	4.56174	0.0326939	0.774772	0.774772
CA2	0.65646	4.58668	4.56139	0.0327004	0.774772	0.774772
CCDC124	0.307695	5.64507	4.55985	0.03273	0.774772	0.774772
RUNDC3A	0.719297	7.06999	4.55967	0.0327334	0.774772	0.774772
WBP2	0.325603	9.05383	4.55679	0.0327884	0.774921	0.774921
MEFV	-0.269982	7.76132	4.55431	0.0328361	0.774921	0.774921
PRR34-AS1	0.532383	-0.266273	4.54129	0.0330867	0.779308	0.779308
HYAL3	0.381435	2.95584	4.53963	0.0331188	0.779308	0.779308
HBD	0.912623	-0.260299	4.53546	0.0331996	0.780068	0.780068
MSI2	0.302697	5.58537	4.51808	0.0335384	0.786554	0.786554
MLKL	-0.201827	6.29448	4.5163	0.0335733	0.786554	0.786554
UROD	0.300258	5.78302	4.51364	0.0336257	0.786636	0.786636
MAP2K2	0.237954	8.05997	4.51034	0.0336906	0.787011	0.787011
NT5M	0.606009	4.98852	4.50469	0.033802	0.788467	0.788467
NXF3	1.72786	-0.037648	4.49585	0.0339773	0.790418	0.790418
NMNAT3	0.376193	1.54936	4.49552	0.0339838	0.790418	0.790418
DNAJB5	-0.462012	2.14348	4.49137	0.0340664	0.791196	0.791196
NDUFAF3	0.255448	6.17765	4.48534	0.0341868	0.791489	0.791489
TRBV3-1_1	-0.615618	-1.28305	4.48449	0.0342037	0.791489	0.791489
RILPL1	-0.263378	2.16241	4.48335	0.0342266	0.791489	0.791489
NFE2	0.315808	8.83625	4.48081	0.0342774	0.791528	0.791528
LOC100652758	0.37021	1.05708	4.47031	0.0344888	0.793912	0.793912
IGHV2-70	0.717773	0.906876	4.46916	0.0345119	0.793912	0.793912
IGLV5-39	1.55257	-2.06155	4.46484	0.0345993	0.793912	0.793912
FAM239A	1.94462	-1.22176	4.46352	0.0346261	0.793912	0.793912
HSPA1B_1	-1.45872	-0.701149	4.46153	0.0346664	0.793912	0.793912
RMND5A	0.396529	6.36228	4.46014	0.0346946	0.793912	0.793912
ZNF350	-0.229995	3.24848	4.4586	0.0347259	0.793912	0.793912
ZMAT2	0.386945	6.38129	4.45542	0.0347906	0.794262	0.794262
FOLR3	-0.847153	5.44207	4.44515	0.0350004	0.795057	0.795057
SPARC	0.459479	8.14262	4.44478	0.035008	0.795057	0.795057
CCDC183-AS1	-0.322918	0.538685	4.44473	0.0350091	0.795057	0.795057
SLC28A3	1.18334	-0.00123476	4.4425	0.0350549	0.795057	0.795057
ITSN1	0.443671	2.77226	4.44165	0.0350724	0.795057	0.795057
RAB13	0.437493	2.22278	4.43752	0.0351573	0.795596	0.795596
LOC112267901	0.814985	-0.21955	4.43569	0.035195	0.795596	0.795596
PIGC	0.143804	4.95831	4.43042	0.0353038	0.796934	0.796934
GABARAPL2	0.49768	7.30811	4.42631	0.0353889	0.797505	0.797505
LOC107986852	1.02953	-1.37179	4.42442	0.0354282	0.797505	0.797505
CEBPA	0.207111	6.4508	4.41599	0.0356037	0.800336	0.800336
LOC105378415	-0.326106	3.64551	4.41322	0.0356615	0.80041	0.80041
AFG2B	-0.234453	3.71414	4.4097	0.035735	0.80041	0.80041
MYOM2	0.878895	-0.847447	4.4087	0.0357561	0.80041	0.80041
GNAS	0.532605	11.0034	4.39821	0.0359766	0.804227	0.804227
TCP11L2	0.474468	5.13642	4.39534	0.0360373	0.804467	0.804467
IGLV2-23	0.788245	4.73569	4.39034	0.0361431	0.804645	0.804645
ZNF23	0.37611	3.09092	4.39024	0.0361453	0.804645	0.804645
SLC16A2	-1.17474	-1.59302	4.38358	0.0362867	0.806676	0.806676
TRAV8-5	-0.511742	1.36344	4.38034	0.0363558	0.807099	0.807099
HLA-A_4	-1.97677	8.56379	4.37268	0.0365196	0.809149	0.809149
EGR3	-0.833557	1.03476	4.37132	0.0365487	0.809149	0.809149
IGKV1D-13	1.53515	0.36138	4.36188	0.0367516	0.812524	0.812524
IGKV4-1	0.693281	5.38252	4.358	0.0368355	0.812891	0.812891
GOLGA8R	1.89098	-2.47727	4.35644	0.0368692	0.812891	0.812891
VSIG8	-0.705178	-1.05658	4.35006	0.0370077	0.814598	0.814598
STEAP1B-AS1	-0.534607	0.18978	4.34671	0.0370805	0.814598	0.814598
CIT	0.359942	0.540963	4.34588	0.0370985	0.814598	0.814598
LINC01806	0.558079	0.349967	4.33846	0.0372606	0.816055	0.816055
EEFSEC	2.80624	-3.19854	4.3382	0.0372663	0.816055	0.816055
FMNL1-AS1	-0.221563	3.62857	4.33498	0.0373369	0.816492	0.816492
ANP32B	0.261091	6.75007	4.33201	0.037402	0.816805	0.816805
OR2B6	0.765938	-0.165284	4.32626	0.0375286	0.81846	0.81846
LOC107986954	2.96938	-3.3803	4.3228	0.037605	0.819015	0.819015
KDM6B	-0.240194	7.64439	4.3103	0.0378824	0.823069	0.823069
SIRPG-AS1	0.706758	-1.4903	4.3077	0.0379401	0.823069	0.823069
PSMD9	0.279076	5.3206	4.30721	0.0379511	0.823069	0.823069
FURIN	0.309084	8.81265	4.30522	0.0379957	0.823069	0.823069
LOC105379163	0.506328	-0.0360001	4.29989	0.0381147	0.824539	0.824539
UBBP4	1.03353	-0.660995	4.29584	0.0382057	0.825397	0.825397
PAQR9	1.54394	-0.328619	4.28745	0.0383948	0.82837	0.82837
RGL2	-0.306999	0.854842	4.27394	0.0387012	0.833374	0.833374
HTRA3	1.78495	0.710268	4.26875	0.0388194	0.833374	0.833374
EPOR	0.284985	4.67408	4.26834	0.0388288	0.833374	0.833374
UBAP1	0.283094	7.17493	4.26812	0.0388338	0.833374	0.833374
OLFM4	-1.01519	2.77524	4.25784	0.0390695	0.837052	0.837052
IGKV6-21	-0.924456	0.218534	4.25612	0.0391092	0.837052	0.837052
BTNL8	-0.583842	5.04806	4.24507	0.0393644	0.841394	0.841394
DDX11L1	1.03159	0.0412712	4.23789	0.0395312	0.842751	0.842751
HILPDA	0.388868	1.0712	4.23667	0.0395597	0.842751	0.842751
LINC01590	-0.349463	0.455029	4.23371	0.0396288	0.842751	0.842751
GHITM	0.284763	7.50316	4.23112	0.0396892	0.842751	0.842751
SDHC	0.148583	6.04977	4.23074	0.039698	0.842751	0.842751
LOC105373456	0.523819	-0.972977	4.22886	0.039742	0.842751	0.842751
RHCE	1.07941	1.69163	4.22423	0.0398507	0.843399	0.843399
SMANTIS	0.382905	4.4929	4.22309	0.0398774	0.843399	0.843399
IGHV3-74	1.07296	-2.14186	4.21562	0.0400533	0.846008	0.846008
TREML3P	0.630682	3.01187	4.21159	0.0401487	0.846869	0.846869
LYPD4	-0.834292	-1.55359	4.20945	0.0401993	0.846869	0.846869
MCUR1	0.279875	3.51585	4.20631	0.0402739	0.847332	0.847332
CFAP161	0.619848	1.14409	4.20146	0.0403892	0.84746	0.84746
JTB	0.261874	7.92408	4.20051	0.0404118	0.84746	0.84746
WDR59	0.184242	5.9042	4.19941	0.040438	0.84746	0.84746
NRSN2-AS1	0.562502	-1.04765	4.19428	0.0405606	0.848149	0.848149
TSPAN2	-0.303086	4.65743	4.19075	0.040645	0.848149	0.848149
IGKV1D-8	1.27891	-2.47802	4.18976	0.0406688	0.848149	0.848149
NDUFA2	0.293541	3.6613	4.18923	0.0406817	0.848149	0.848149
PHOSPHO1	0.515658	9.97284	4.17835	0.0409437	0.852507	0.852507
IGLV2-8	0.680229	3.86746	4.17094	0.041123	0.855136	0.855136
PRDM10	-0.19664	2.60272	4.16521	0.0412623	0.856924	0.856924
TNFSF4	0.280015	2.74649	4.16158	0.0413509	0.857657	0.857657
PRR5	0.26987	6.65174	4.15457	0.0415224	0.860107	0.860107
NBEAL1	0.272867	3.20182	4.15196	0.0415863	0.860298	0.860298
IGKV1-6	0.81611	-0.345502	4.14943	0.0416485	0.860298	0.860298
IGLL5	0.541571	2.05785	4.14665	0.0417169	0.860298	0.860298
WNK1	0.287607	7.65323	4.1455	0.0417454	0.860298	0.860298
LOC105379854	1.50635	-0.12288	4.13693	0.0419571	0.863555	0.863555
LOXL1	-0.443857	0.0975689	4.13415	0.0420262	0.863872	0.863872
CDH1	0.487472	0.361056	4.12638	0.0422196	0.864348	0.864348
A2MP1	-0.731162	-0.941771	4.12633	0.0422209	0.864348	0.864348
LINC02765	0.552251	-1.09799	4.1241	0.0422764	0.864348	0.864348
MICA-AS1_1	1.30905	-0.392282	4.12354	0.0422906	0.864348	0.864348
MTHFD2L	0.314374	1.69367	4.12085	0.0423578	0.864348	0.864348
GDE1	0.328649	6.81296	4.12002	0.0423786	0.864348	0.864348
AMFR	0.220386	6.36725	4.11724	0.0424484	0.864348	0.864348
MAEA	-0.165311	6.48125	4.11391	0.0425318	0.864348	0.864348
AGO2	0.295861	6.16656	4.11388	0.0425327	0.864348	0.864348
MOSPD3	0.159945	4.33252	4.10934	0.042647	0.865579	0.865579
MGAT4A	-0.175574	5.28441	4.1029	0.0428096	0.86595	0.86595
TRAJ3	-0.526125	-1.24678	4.09995	0.0428846	0.86595	0.86595
CDKN2D	0.353823	7.24682	4.09902	0.042908	0.86595	0.86595
PALM	0.81451	0.0515173	4.09863	0.0429181	0.86595	0.86595
LOC102723846	1.8123	-2.54131	4.09661	0.0429692	0.86595	0.86595
CYB5R3	0.293114	7.64272	4.09587	0.0429881	0.86595	0.86595
RGS2	-0.274031	8.3335	4.08901	0.043163	0.868385	0.868385
LINC01002	-0.576973	1.97576	4.08282	0.0433213	0.870483	0.870483
LNCRNA-IUR	0.570543	0.663247	4.07456	0.0435336	0.872919	0.872919
PPME1	0.301803	4.53886	4.07388	0.043551	0.872919	0.872919
CXCR2P1	0.317364	4.99867	4.06976	0.0436575	0.873964	0.873964
PAGE2	1.17443	-1.80652	4.05913	0.0439332	0.878391	0.878391
TRIM52-AS1	0.261953	4.60931	4.04822	0.0442178	0.881691	0.881691
AP1S3	-0.34476	0.53928	4.04751	0.0442365	0.881691	0.881691
CAV2	0.722997	-1.0213	4.04483	0.0443068	0.881691	0.881691
TRBV4-1	0.521062	2.11891	4.04443	0.0443174	0.881691	0.881691
POLDIP2	0.163929	6.34427	4.03808	0.0444843	0.882774	0.882774
ZNF236-DT	0.273468	1.45677	4.0366	0.0445233	0.882774	0.882774
DNAJC6	1.00657	0.901629	4.03474	0.0445726	0.882774	0.882774
IGHV3-49	1.47762	-2.31008	4.03338	0.0446085	0.882774	0.882774
FLT1	-0.535755	0.774839	4.02749	0.0447646	0.882774	0.882774
FBXW4	0.205739	6.38576	4.02518	0.0448259	0.882774	0.882774
UBE2H	0.35756	7.16083	4.02369	0.0448656	0.882774	0.882774
IKBKE-AS1	-0.315632	0.672425	4.02343	0.0448724	0.882774	0.882774
IGLV2-5	0.536178	-0.298668	4.02268	0.0448923	0.882774	0.882774
SGCD	-0.665401	0.736705	4.02138	0.044927	0.882774	0.882774
USF1	-0.172292	7.17887	4.01864	0.0449999	0.882774	0.882774
ICAM1	-0.244095	5.79046	4.01752	0.04503	0.882774	0.882774
WDR13	0.201748	6.33103	4.01199	0.0451777	0.884594	0.884594
LOC124903059	0.614438	-0.16686	4.00957	0.0452428	0.884791	0.884791
SCFD1	0.172719	4.04375	4.0047	0.0453736	0.886271	0.886271
LOC124901312	0.703976	-1.08733	3.99902	0.0455267	0.888185	0.888185
WDR19	-0.235026	2.68816	3.99672	0.0455889	0.888321	0.888321
TSPEAR-AS1	-0.600049	-0.723774	3.9934	0.0456787	0.888995	0.888995
LOC124902941	0.398339	2.53047	3.98697	0.0458535	0.890541	0.890541
RETN	-0.730402	3.9455	3.98641	0.0458688	0.890541	0.890541
CCDC30	-0.373478	0.140915	3.98284	0.0459661	0.891354	0.891354
KHNYN	0.14011	7.09378	3.97689	0.0461286	0.892575	0.892575
HERC2P2_1	-1.61564	0.648779	3.97648	0.0461399	0.892575	0.892575
AP1AR	0.256092	2.79333	3.9732	0.0462299	0.893241	0.893241
KDM5B	-0.174935	5.20843	3.96649	0.0464144	0.894405	0.894405
LHFPL2	0.359837	3.29844	3.96551	0.0464413	0.894405	0.894405
PRR11	0.231805	2.80303	3.96495	0.0464568	0.894405	0.894405
TRAV22	0.559785	1.51835	3.96255	0.0465232	0.894613	0.894613
RPL21	0.499256	8.24179	3.95741	0.0466655	0.896278	0.896278
NUDT13	-0.371492	1.44541	3.94403	0.047038	0.90089	0.90089
IGLV1-40	0.513342	3.13241	3.93949	0.047165	0.90089	0.90089
RAMP1	-0.512193	0.528329	3.93816	0.0472024	0.90089	0.90089
PDGFRB	-0.460896	4.3776	3.93612	0.0472595	0.90089	0.90089
PCTP	0.430829	5.44515	3.93337	0.0473369	0.90089	0.90089
HPS1-AS1	0.494958	0.12243	3.93317	0.0473426	0.90089	0.90089
HBEGF	-0.705218	1.67713	3.93131	0.0473951	0.90089	0.90089
LANCL3	0.534441	0.374136	3.93126	0.0473964	0.90089	0.90089
BIN1	-0.236682	7.23856	3.93057	0.047416	0.90089	0.90089
BCLAF3	-0.172058	3.51357	3.92882	0.0474654	0.90089	0.90089
TMEM63C	0.476147	2.86374	3.92612	0.0475414	0.901047	0.901047
SLC12A7_1	-0.557469	3.30278	3.92456	0.0475856	0.901047	0.901047
MAFA	0.734211	-0.631491	3.91962	0.0477256	0.901625	0.901625
INPP5K	0.253664	7.415	3.9183	0.047763	0.901625	0.901625
LOC124906046	0.419312	1.06392	3.91607	0.0478265	0.901625	0.901625
TRGV5	0.806895	1.06245	3.9144	0.047874	0.901625	0.901625
KCNMA1	1.05313	-0.314515	3.91229	0.0479341	0.901625	0.901625
TGOLN2_1	-0.238922	7.2081	3.91166	0.0479522	0.901625	0.901625
LOC105379013	0.874705	-1.6319	3.90887	0.0480318	0.902068	0.902068
SSBP3	0.240606	7.13528	3.90325	0.0481927	0.902623	0.902623
PNPLA2	0.304685	8.16842	3.9006	0.048269	0.902623	0.902623
LOC124903207	-0.680272	0.00757137	3.8997	0.0482948	0.902623	0.902623
MYO1D	0.244183	3.2146	3.89908	0.0483126	0.902623	0.902623
NBPF3	0.423374	2.76775	3.89756	0.0483564	0.902623	0.902623
IGKC	0.550014	9.69262	3.8944	0.0484473	0.902623	0.902623
CNKSR2	0.459384	-0.015738	3.89417	0.0484539	0.902623	0.902623
LOC105369344	-0.310655	1.55078	3.88659	0.0486733	0.903839	0.903839
HLA-H_4	-1.3696	-0.521264	3.88635	0.04868	0.903839	0.903839
RGS6	0.530173	3.42532	3.88609	0.0486877	0.903839	0.903839
TPCN2	-0.19726	5.23098	3.87904	0.0488924	0.906141	0.906141
NME4	0.471526	5.99501	3.87795	0.0489243	0.906141	0.906141
PPM1F	-0.217016	8.54946	3.86561	0.0492853	0.910271	0.910271
LEPR	0.402839	0.864442	3.86382	0.0493379	0.910271	0.910271
SH3BP5	-0.211927	3.55241	3.86357	0.0493453	0.910271	0.910271
LOC124902705	-0.384751	-0.270182	3.86261	0.0493735	0.910271	0.910271
SMIM1	0.748947	3.59561	3.85727	0.0495308	0.910614	0.910614
RGCC	0.490961	4.95729	3.85699	0.0495391	0.910614	0.910614
HRK	-0.577979	0.612232	3.85456	0.0496109	0.910614	0.910614
BAMBI	0.559909	-0.361491	3.85403	0.0496265	0.910614	0.910614
ENDOD1	0.352757	4.65121	3.85206	0.0496848	0.910614	0.910614
PPP4R1	-0.222624	6.57268	3.84969	0.0497553	0.910614	0.910614
TSPYL1	-0.187287	5.61912	3.84664	0.0498457	0.910614	0.910614
TARS1	0.274621	4.78606	3.84539	0.0498828	0.910614	0.910614
TRAV24	0.493243	1.30312	3.84477	0.0499013	0.910614	0.910614
B4GALT7	0.333465	5.18794	3.83917	0.0500682	0.91182	0.91182
FHL1P1	0.838061	-1.64077	3.83533	0.0501831	0.91182	0.91182
URB1	-0.231289	3.9978	3.8345	0.0502079	0.91182	0.91182
TRAJ48	0.87827	-2.05599	3.83406	0.0502212	0.91182	0.91182
DDR1_2	1.44894	-2.29452	3.83308	0.0502506	0.91182	0.91182
IGLVI-70	0.922401	-1.46684	3.83041	0.0503307	0.912245	0.912245
SRSF8	0.28315	5.69067	3.82479	0.0504998	0.912889	0.912889
DNASE1L2	-0.467634	1.24535	3.82404	0.0505224	0.912889	0.912889
HLA-C_3	-0.847451	9.77332	3.82196	0.0505851	0.912889	0.912889
LOC112268227	0.845609	-0.967894	3.82169	0.0505932	0.912889	0.912889
SLC38A4-AS1	0.495418	0.634272	3.81841	0.0506924	0.913655	0.913655
TBCD_1	-0.408648	3.11326	3.80709	0.0510361	0.918821	0.918821
GID8	0.261944	6.42761	3.79553	0.0513897	0.924153	0.924153
ATF6B_3	2.55517	1.53275	3.78511	0.0517104	0.927432	0.927432
TRAV38-2DV8	0.462985	1.68316	3.78354	0.0517589	0.927432	0.927432
CMAS	0.319933	4.18024	3.7823	0.0517975	0.927432	0.927432
PTMS	0.365413	5.94503	3.78154	0.0518208	0.927432	0.927432
ACRBP	0.304579	5.96287	3.78028	0.0518601	0.927432	0.927432
THRB	0.658886	-0.893807	3.76967	0.05219	0.932015	0.932015
ZBTB18	-0.202056	5.95846	3.76698	0.0522739	0.932015	0.932015
AP3B2	-0.754643	-0.011061	3.76646	0.0522901	0.932015	0.932015
GOLGA4-AS1	0.468179	-0.945123	3.76154	0.0524442	0.933728	0.933728
LOC102723878	0.330726	2.22648	3.75448	0.052666	0.936567	0.936567
PPOX	0.199207	5.35911	3.75277	0.0527201	0.936567	0.936567
THAP11	0.168631	5.95548	3.74616	0.0529291	0.938285	0.938285
SNHG10	0.240703	2.68067	3.74278	0.0530362	0.938285	0.938285
TMC2	0.524061	0.115331	3.7419	0.0530642	0.938285	0.938285
NHIP	-0.832173	-0.392992	3.74065	0.0531039	0.938285	0.938285
LINC00989	0.40341	3.1491	3.73897	0.0531571	0.938285	0.938285
BTBD19	-0.364327	1.51083	3.73868	0.0531666	0.938285	0.938285
FOXD4	-0.846843	-1.33739	3.73542	0.0532703	0.939085	0.939085
MYO7B	-0.41891	4.14793	3.72615	0.0535666	0.943276	0.943276
LOC102723324	0.532128	0.268816	3.72248	0.0536846	0.944191	0.944191
EIF1AY	1.08564	5.04216	3.72089	0.0537359	0.944191	0.944191
LOC124904314	0.427625	2.02561	3.71755	0.0538432	0.94483	0.94483
AP2A1	0.283021	7.61464	3.71238	0.0540103	0.94483	0.94483
SRXN1	0.408015	6.88089	3.71168	0.0540329	0.94483	0.94483
SCD5	-0.364701	2.00031	3.71149	0.0540392	0.94483	0.94483
PCYT1B	0.442864	1.08541	3.71067	0.0540658	0.94483	0.94483
FAM241B	0.278595	1.20797	3.70594	0.054219	0.945836	0.945836
UBE2F	0.400963	4.62795	3.70334	0.0543037	0.945836	0.945836
IGLV8-61	0.805008	2.59949	3.70286	0.0543193	0.945836	0.945836
PPIP5K2	-0.201275	4.10683	3.70001	0.0544123	0.945836	0.945836
PDCD11	-0.254663	5.52703	3.69986	0.0544171	0.945836	0.945836
RBX1	0.430791	5.60733	3.69469	0.054586	0.947747	0.947747
IGF2R	-0.253857	9.13202	3.6852	0.0548975	0.952129	0.952129
LOC124901607	-0.326085	0.801638	3.68274	0.0549783	0.952503	0.952503
TRBV7-6_1	1.22606	-2.36817	3.6809	0.0550391	0.952532	0.952532
CEP192	-0.160788	4.25817	3.67847	0.0551195	0.952863	0.952863
CHP1P2	-0.298925	2.59104	3.67674	0.0551767	0.952863	0.952863
FCAR_3	1.92655	-2.4364	3.67172	0.0553431	0.954713	0.954713
CPEB4	0.36993	4.70131	3.66765	0.0554784	0.956022	0.956022
HEAT2	0.611457	-0.0479396	3.66514	0.0555619	0.956437	0.956437
DGCR6	0.290588	1.34741	3.65978	0.0557409	0.958136	0.958136
TMT1A	0.183149	4.44674	3.65863	0.0557796	0.958136	0.958136
THEMIS2	-0.202133	9.28565	3.65237	0.0559896	0.95835	0.95835
RICTOR	-0.202573	5.34149	3.65216	0.0559965	0.95835	0.95835
PWP2	1.47247	1.60946	3.64909	0.0560998	0.95835	0.95835
FAM32A	-0.276159	0.451293	3.64895	0.0561046	0.95835	0.95835
LOC124901421	-0.557605	-1.62323	3.64742	0.0561563	0.95835	0.95835
LOC124902908	-0.478749	0.23243	3.64733	0.0561593	0.95835	0.95835
IGLV2-18	0.65008	1.03325	3.64585	0.0562089	0.95835	0.95835
PPFIBP2	-0.231275	4.01503	3.6402	0.0564003	0.960595	0.960595
THOC7	0.384825	4.28323	3.63154	0.0566944	0.964585	0.964585
CENPU	0.478732	-0.393054	3.62262	0.0569991	0.968744	0.968744
TRBV20-1	0.941499	2.78427	3.61392	0.0572979	0.969329	0.969329
CALY	-0.544827	-0.942531	3.6069	0.0575403	0.969329	0.969329
LOC105376478	0.564706	-0.436483	3.60557	0.0575864	0.969329	0.969329
LOC105370668	0.552354	-0.626229	3.60453	0.0576222	0.969329	0.969329
MTRF1L	0.222422	3.49057	3.60423	0.0576326	0.969329	0.969329
CAMSAP3	-0.607215	-0.73489	3.6041	0.0576373	0.969329	0.969329
SPECC1	0.265111	4.92714	3.60406	0.0576387	0.969329	0.969329
PLAUR	-0.24875	6.81866	3.60193	0.0577124	0.969329	0.969329
SPATA2L	-0.162261	4.68793	3.60153	0.0577264	0.969329	0.969329
LOC105377782	1.05419	-0.142652	3.60122	0.0577372	0.969329	0.969329
FKBP5	-0.275991	6.73734	3.60112	0.0577406	0.969329	0.969329
PDZD2	0.438845	-0.426842	3.60067	0.0577563	0.969329	0.969329
SLC22A4	0.465617	5.06694	3.59821	0.0578418	0.969754	0.969754
GPLD1	0.522294	-0.313258	3.59578	0.0579265	0.970163	0.970163
FDFT1_1	0.193285	5.01725	3.59071	0.0581035	0.971993	0.971993
UVSSA	-0.16974	5.19871	3.58048	0.0584623	0.971993	0.971993
S100A13	-0.210269	2.56582	3.57954	0.0584954	0.971993	0.971993
TTC7B	0.280396	2.78716	3.57734	0.0585729	0.971993	0.971993
EVPL	0.612082	0.524833	3.57688	0.058589	0.971993	0.971993
LOC105371456	0.89261	-0.838149	3.57474	0.0586648	0.971993	0.971993
NOTCH2	-0.17765	7.7425	3.57338	0.0587126	0.971993	0.971993
MFSD12	0.159788	6.25853	3.56808	0.0589003	0.971993	0.971993
LOC105378856	-0.890959	-2.00031	3.56719	0.0589321	0.971993	0.971993
NT5C2	-0.174333	5.48851	3.56683	0.0589447	0.971993	0.971993
KCND3	0.536239	0.376767	3.56488	0.0590141	0.971993	0.971993
LOC124900372	-0.235857	3.77524	3.563	0.0590809	0.971993	0.971993
ZNF32-AS2	0.426785	-0.611745	3.56268	0.0590923	0.971993	0.971993
LOC112268317	-1.0333	-1.09791	3.5599	0.0591915	0.971993	0.971993
CRNKL1	-0.178121	4.57529	3.55572	0.0593405	0.971993	0.971993
NKX3-1	-0.882475	0.999527	3.5536	0.0594163	0.971993	0.971993
UBE2M	0.266325	6.77296	3.54963	0.0595587	0.971993	0.971993
MICA-AS1_2	-1.40649	-0.449424	3.54885	0.0595868	0.971993	0.971993
IGLC3	0.618345	5.55277	3.54741	0.0596386	0.971993	0.971993
GFRA2	-0.462303	1.37566	3.54732	0.0596417	0.971993	0.971993
TMEM171	0.779032	-0.0801033	3.54676	0.0596617	0.971993	0.971993
LOC105371291	0.839108	4.03828	3.54641	0.0596744	0.971993	0.971993
SDC2	-0.573333	1.56714	3.54375	0.0597703	0.971993	0.971993
SNX29	0.173029	5.4553	3.54294	0.0597994	0.971993	0.971993
KLC4	-0.145536	4.22231	3.54292	0.0598	0.971993	0.971993
ZNF428	0.254403	4.05934	3.54195	0.0598352	0.971993	0.971993
TMEM45B	-0.307848	3.00744	3.54052	0.0598866	0.971993	0.971993
AMPD2	-0.236639	8.69866	3.54008	0.0599024	0.971993	0.971993
STK11	0.230195	7.51761	3.54005	0.0599037	0.971993	0.971993
LOC101928004	-0.423582	0.13273	3.53886	0.0599465	0.971993	0.971993
CTAG2	-2.03893	-2.96981	3.53753	0.0599946	0.971993	0.971993
UCP2	0.238026	9.42185	3.53421	0.060115	0.971993	0.971993
IGHD	1.15423	-2.28171	3.53204	0.0601936	0.971993	0.971993
TRBV15_1	0.551065	-1.48148	3.52705	0.0603752	0.971993	0.971993
TRBV5-4_1	0.939081	-2.18547	3.52652	0.0603945	0.971993	0.971993
LOC124906071	-0.385027	-0.281018	3.52513	0.0604451	0.971993	0.971993
SNHG12	-0.18389	3.78725	3.52412	0.060482	0.971993	0.971993
SLC66A2	0.318738	6.83459	3.52186	0.0605643	0.971993	0.971993
TOR1B	-0.191733	5.44449	3.52136	0.0605829	0.971993	0.971993
LIMS1	0.146448	5.73109	3.52028	0.060622	0.971993	0.971993
PCBP2	0.184355	9.58705	3.5189	0.0606727	0.971993	0.971993
DMPK	-0.192018	4.98453	3.51773	0.0607155	0.971993	0.971993
ZNF567-DT	0.380757	-0.327202	3.51731	0.0607309	0.971993	0.971993
ST6GALNAC2	-0.298057	5.59341	3.51669	0.0607537	0.971993	0.971993
FZR1	0.210289	6.42213	3.51639	0.0607647	0.971993	0.971993
CLEC18A	0.379514	1.61269	3.51505	0.0608137	0.971993	0.971993
TREML4	1.19628	1.70456	3.51341	0.0608742	0.971994	0.971994
ADGRE5	-0.243733	10.1647	3.5109	0.0609663	0.972043	0.972043
RBM5	-0.151475	7.04514	3.51004	0.060998	0.972043	0.972043
LOC101928343	0.340104	3.3899	3.50419	0.0612137	0.974514	0.974514
LACC1	-0.313472	0.940406	3.50192	0.0612978	0.97489	0.97489
DSP	-0.831124	0.373107	3.48977	0.0617492	0.981051	0.981051
AKT2	0.148946	7.94869	3.48813	0.0618105	0.981051	0.981051
IGLV4-3	0.747289	-0.62566	3.48588	0.0618943	0.981051	0.981051
LOC107984301	0.881318	-0.494683	3.48431	0.0619531	0.981051	0.981051
LOC107985224	0.555678	-0.650609	3.48136	0.0620636	0.981051	0.981051
UBR1	-0.149495	3.72882	3.48014	0.0621094	0.981051	0.981051
GET3	0.304863	6.4507	3.48008	0.0621119	0.981051	0.981051
PHRF1_1	0.663911	2.38864	3.47398	0.0623412	0.983367	0.983367
NRIP1	0.253741	3.17687	3.47229	0.0624047	0.983367	0.983367
GOLGA8O	0.803023	-0.0932271	3.47131	0.0624418	0.983367	0.983367
NECAP1	-0.166291	4.9671	3.46631	0.062631	0.985382	0.985382
ABHD14B	0.146294	6.75862	3.45941	0.0628928	0.988535	0.988535
CDC20	0.413584	1.39297	3.45198	0.0631762	0.99202	0.99202
DDX27	-0.119299	5.41648	3.44491	0.0634469	0.993128	0.993128
PGF	1.1124	-1.41203	3.44469	0.0634554	0.993128	0.993128
SCLT1	-0.209553	3.74694	3.44093	0.0635997	0.993128	0.993128
ERMAP	0.242812	4.04941	3.44066	0.0636105	0.993128	0.993128
UBQLN1	0.213763	6.2533	3.43847	0.0636945	0.993128	0.993128
CENPA	0.555595	-1.38014	3.43808	0.0637096	0.993128	0.993128
ZNF653	0.321044	3.31495	3.43792	0.0637157	0.993128	0.993128
LOC653513	-0.470354	-0.77416	3.43729	0.0637403	0.993128	0.993128
HSH2D	-0.21529	8.60986	3.43151	0.0639636	0.99378	0.99378
AVPI1	-0.341154	1.61212	3.43143	0.0639667	0.99378	0.99378
FLACC1	0.411095	0.890373	3.43141	0.0639675	0.99378	0.99378
CDC42EP2	-0.385784	6.11121	3.42833	0.064087	0.994678	0.994678
CLK1	-0.193366	5.67818	3.42512	0.0642117	0.994785	0.994785
LIPN	-0.284577	2.26706	3.4248	0.064224	0.994785	0.994785
LOC105372279	0.358886	0.489436	3.42081	0.0643794	0.994785	0.994785
LOC105370384	-0.530164	-1.03971	3.42056	0.0643891	0.994785	0.994785
SLC18A1	-0.61195	-1.25373	3.41656	0.0645452	0.994785	0.994785
NLRP6	-0.291397	5.76114	3.41429	0.0646342	0.994785	0.994785
NCS1	0.42354	0.855948	3.41396	0.0646473	0.994785	0.994785
APOBEC3A_B	-0.267362	6.28515	3.41137	0.0647486	0.994785	0.994785
CCRL2	0.347405	3.07848	3.41126	0.0647531	0.994785	0.994785
ABCA13	-0.727906	0.506413	3.4093	0.0648301	0.994785	0.994785
TRBV3-1	-0.644742	-1.85296	3.40915	0.0648359	0.994785	0.994785
DESI1	0.164753	5.9391	3.40891	0.0648451	0.994785	0.994785
LOC729291	0.644811	-0.903323	3.40758	0.0648975	0.994785	0.994785
DCAF8-DT	0.442365	-0.710128	3.40089	0.0651612	0.997877	0.997877
KANK1	-0.539109	1.93032	3.39465	0.0654082	0.999676	0.999676
LOC124902671	0.515039	-0.975829	3.3934	0.0654579	0.999676	0.999676
S100B	0.930259	3.21057	3.39322	0.0654649	0.999676	0.999676
EMID1	0.543181	2.51388	3.3881	0.0656686	0.999709	0.999709
SGCB	-0.250858	1.29054	3.38575	0.0657624	0.999709	0.999709
AMT	-0.143172	4.45787	3.38504	0.0657906	0.999709	0.999709
CHASERR	0.297336	6.45003	3.38029	0.0659804	0.999709	0.999709
CDK8	0.288707	3.13205	3.37979	0.0660003	0.999709	0.999709
JARID2-AS1	0.489496	0.264405	3.37972	0.0660034	0.999709	0.999709
RMC1	0.207455	5.35894	3.37806	0.0660696	0.999709	0.999709
UBTD2	-0.204237	2.30912	3.37392	0.0662362	0.999709	0.999709
FBXO41	0.150111	5.5751	3.37358	0.0662495	0.999709	0.999709
LOC107985870	-0.856688	-1.81527	3.3715	0.0663334	0.999709	0.999709
AKAP9	-0.127067	4.57877	3.36927	0.066423	0.999709	0.999709
LOC100132062	0.582841	0.0730337	3.36741	0.0664983	0.999709	0.999709
RNF214	0.148118	3.96615	3.36636	0.0665406	0.999709	0.999709
SMIM10L2A	-0.393591	0.406639	3.36139	0.0667416	0.999709	0.999709
GASK1B	0.284767	3.96068	3.36065	0.0667719	0.999709	0.999709
ZNF571	-0.355944	0.0269327	3.3603	0.0667859	0.999709	0.999709
PGLYRP1	-0.369984	5.43875	3.35757	0.0668968	0.999709	0.999709
GTSF1	0.365319	2.02579	3.35324	0.0670731	0.999709	0.999709
KCMF1	0.218609	6.21464	3.35191	0.0671271	0.999709	0.999709
TWSG1-DT	0.453237	-0.0682247	3.34045	0.067596	0.999709	0.999709
CCNDBP1	0.365195	7.54134	3.33845	0.0676783	0.999709	0.999709
CLPTM1L	0.145887	4.58102	3.33233	0.0679308	0.999709	0.999709
LOC128966564	1.15156	-2.04348	3.32564	0.0682076	0.999709	0.999709
MARCKS	-0.244739	7.27284	3.32478	0.068243	0.999709	0.999709
EPHB2	-0.454564	1.9601	3.32229	0.0683466	0.999709	0.999709
WDR55	-0.127619	5.04848	3.31973	0.068453	0.999709	0.999709
TULP3	0.186154	2.79367	3.31339	0.0687175	0.999709	0.999709
BOK	0.854363	3.06877	3.31265	0.0687485	0.999709	0.999709
GFPT2	-0.593572	-0.45575	3.31233	0.0687621	0.999709	0.999709
H2BC11	0.488119	1.32346	3.31146	0.0687985	0.999709	0.999709
TMEM254-AS1	-0.455146	0.419986	3.31097	0.0688189	0.999709	0.999709
NFKBID	-0.147549	5.01794	3.31038	0.0688437	0.999709	0.999709
THG1L	0.169665	3.17397	3.29665	0.0694212	0.999709	0.999709
CLEC4D	-0.309121	3.33775	3.29658	0.0694242	0.999709	0.999709
H4C8	0.477807	1.88104	3.29593	0.0694518	0.999709	0.999709
TUBB2A	1.22845	5.81932	3.29508	0.0694879	0.999709	0.999709
ZFAND5	0.237092	6.78081	3.29294	0.0695782	0.999709	0.999709
RNF217	0.351181	1.13577	3.28895	0.0697476	0.999709	0.999709
GUSBP15	1.80638	-2.37749	3.28264	0.0700164	0.999709	0.999709
SH3GLB2	0.227036	6.7308	3.28006	0.0701265	0.999709	0.999709
PRMT2	0.177833	7.49818	3.27821	0.0702056	0.999709	0.999709
HNRNPD-DT	0.406929	-0.158087	3.27716	0.0702505	0.999709	0.999709
ME1	0.433524	0.372202	3.27383	0.0703931	0.999709	0.999709
VNN2	-0.251023	8.81873	3.27375	0.0703963	0.999709	0.999709
KCNN3	0.58866	-0.885893	3.27034	0.0705431	0.999709	0.999709
ERN1	-0.250551	6.53598	3.26854	0.0706205	0.999709	0.999709
ADAMTS7P1_1	0.533091	1.26469	3.26563	0.070746	0.999709	0.999709
IGHV3-23_1	1.12957	-0.880047	3.26493	0.070776	0.999709	0.999709
FAM157C	-0.364407	2.14001	3.26412	0.0708109	0.999709	0.999709
BRD4	0.179636	7.1086	3.26074	0.0709572	0.999709	0.999709
MXD3	-0.184067	5.41983	3.25929	0.0710197	0.999709	0.999709
FTX	0.3671	-0.495359	3.25569	0.0711759	0.999709	0.999709
LINC02416	-0.754615	-1.43482	3.25409	0.0712457	0.999709	0.999709
EIF4EBP2	0.177618	8.22672	3.25092	0.0713834	0.999709	0.999709
CSNK1G2	-0.136513	8.36829	3.25068	0.071394	0.999709	0.999709
MADCAM1	-0.506799	0.726797	3.25023	0.0714135	0.999709	0.999709
H2BC8	0.480138	0.519511	3.24702	0.0715534	0.999709	0.999709
PXDN	-0.916989	-1.16447	3.24593	0.071601	0.999709	0.999709
BAZ1A	-0.180593	5.75158	3.2441	0.0716811	0.999709	0.999709
TTC39A	0.49843	0.78096	3.23512	0.0720748	0.999709	0.999709
CA4	-0.303251	4.45708	3.23284	0.0721755	0.999709	0.999709
RRBP1	-0.176674	5.63398	3.23054	0.0722769	0.999709	0.999709
PBXIP1	-0.185023	9.1114	3.23035	0.0722854	0.999709	0.999709
SART1	-0.153437	6.37584	3.22609	0.0724734	0.999709	0.999709
LOC105371505	0.484337	-0.836032	3.22394	0.0725687	0.999709	0.999709
SDC1	0.89207	-0.526115	3.22249	0.0726329	0.999709	0.999709
EPM2A	0.315075	2.12942	3.22147	0.0726782	0.999709	0.999709
LINC00937	-0.315206	3.11212	3.21916	0.0727809	0.999709	0.999709
LOC105371472	0.310247	1.53877	3.21887	0.072794	0.999709	0.999709
CHST7	-0.242241	4.39724	3.21862	0.0728051	0.999709	0.999709
N4BP3	-0.31073	2.66493	3.21773	0.0728444	0.999709	0.999709
SEPTIN7P13	0.336171	2.53767	3.21478	0.0729759	0.999709	0.999709
RNU6ATAC35P	-0.535483	-0.999939	3.21375	0.0730218	0.999709	0.999709
PRDX1	0.146528	6.26397	3.21195	0.0731025	0.999709	0.999709
MMP8	-0.80883	2.59974	3.21043	0.0731704	0.999709	0.999709
CIAO3	-0.145792	5.17414	3.20631	0.0733546	0.999709	0.999709
BET1-AS1	0.429877	-0.676536	3.20417	0.0734509	0.999709	0.999709
LOC124903557	0.702705	-0.91527	3.20268	0.0735178	0.999709	0.999709
IGKV1D-12	0.803261	-0.332119	3.20161	0.0735658	0.999709	0.999709
PILRB	-0.357154	0.346343	3.20117	0.0735857	0.999709	0.999709
JCHAIN	0.666249	6.66998	3.20093	0.0735966	0.999709	0.999709
NSRP1	-0.180302	2.78545	3.20088	0.0735989	0.999709	0.999709
LOC101929045	0.751234	-1.10665	3.19506	0.0738609	0.999709	0.999709
SLC6A19	1.63262	1.67766	3.19464	0.0738801	0.999709	0.999709
PTPRC	-0.147	9.63016	3.19291	0.0739583	0.999709	0.999709
MRPS5	0.126515	5.35175	3.19284	0.0739614	0.999709	0.999709
VAT1L	1.68192	-2.80788	3.18996	0.0740918	0.999709	0.999709
SAMD4A-AS1	0.559879	1.45382	3.18882	0.0741435	0.999709	0.999709
IFRD2	0.202252	4.71525	3.18825	0.0741694	0.999709	0.999709
IGLV5-37	0.89667	-2.04024	3.18719	0.0742176	0.999709	0.999709
DDX11L17	0.966438	1.72511	3.18594	0.0742743	0.999709	0.999709
HIP1	-0.301879	6.16376	3.18364	0.0743789	0.999709	0.999709
CYP2J2	-0.488062	-0.686075	3.17879	0.0745999	0.999709	0.999709
WASF1	0.366289	0.442468	3.17686	0.0746881	0.999709	0.999709
VPS28_1	0.170973	5.68067	3.17592	0.074731	0.999709	0.999709
IGHV1-18	1.97052	-1.22803	3.17194	0.0749133	0.999709	0.999709
FRG1HP	0.183233	3.69153	3.17075	0.0749679	0.999709	0.999709
LOC101928188	-0.305801	0.468381	3.16997	0.0750036	0.999709	0.999709
LOC124904535	0.372716	-0.149233	3.1698	0.0750115	0.999709	0.999709
INTS6-AS1	0.295512	1.16708	3.16576	0.0751974	0.999709	0.999709
JARID2-DT	0.448898	-0.609568	3.16479	0.0752419	0.999709	0.999709
MIR25	-0.360226	-0.5674	3.16451	0.0752549	0.999709	0.999709
TRIM25	-0.202859	7.95848	3.16267	0.0753401	0.999709	0.999709
CEP131	-0.177098	3.57238	3.15721	0.0755921	0.999709	0.999709
NATD1	0.259945	7.60669	3.1556	0.0756668	0.999709	0.999709
ZNF155	-0.226391	2.06312	3.14972	0.0759399	0.999709	0.999709
FRG1JP	0.944259	-1.66924	3.14656	0.0760871	0.999709	0.999709
TRBV4-1_1	0.518008	-1.15718	3.14623	0.0761026	0.999709	0.999709
GOLGB1	-0.140215	5.5979	3.14576	0.0761247	0.999709	0.999709
FHL1	0.268975	4.10279	3.14402	0.0762059	0.999709	0.999709
NPIPB5_1	-0.5559	0.815503	3.14321	0.0762435	0.999709	0.999709
BCL3	-0.249165	6.79045	3.14285	0.0762604	0.999709	0.999709
LOC124903390	-0.331034	0.401398	3.14207	0.0762968	0.999709	0.999709
LINC02863	-0.236166	5.18274	3.13911	0.0764357	0.999709	0.999709
DOCK1	0.591881	-0.0870513	3.13736	0.0765174	0.999709	0.999709
TIGD3	-0.293504	4.58884	3.13694	0.0765373	0.999709	0.999709
THEM5	0.419411	2.38098	3.13652	0.076557	0.999709	0.999709
ZBED5-AS1	0.179917	3.04397	3.13625	0.0765696	0.999709	0.999709
GSK3A	0.180933	7.29824	3.1336	0.0766941	0.999709	0.999709
MYO16-AS1	-0.621858	-1.40425	3.13182	0.0767782	0.999709	0.999709
PTPA	0.15145	7.28181	3.13179	0.0767792	0.999709	0.999709
SEC62	0.41327	5.5155	3.12658	0.0770253	0.999709	0.999709
TMPRSS5	0.294197	-0.109014	3.12631	0.0770377	0.999709	0.999709
LOC105369656	-0.399706	0.225654	3.12572	0.0770659	0.999709	0.999709
SLC25A53	0.210954	2.44556	3.1254	0.0770808	0.999709	0.999709
BEGAIN	-1.07635	0.198348	3.12311	0.0771895	0.999709	0.999709
IGKV3D-15	0.56079	2.03129	3.12258	0.0772144	0.999709	0.999709
PCMTD2	0.242419	4.1404	3.1217	0.0772562	0.999709	0.999709
C6orf163	-0.406018	-0.0506671	3.12041	0.0773171	0.999709	0.999709
LOC107984251	0.454921	2.94875	3.11918	0.0773756	0.999709	0.999709
H1-7	0.448318	-0.640781	3.11646	0.0775051	0.999709	0.999709
CEMIP2	-0.162775	5.75354	3.11469	0.0775891	0.999709	0.999709
LOC100128310	-0.611015	-0.797009	3.1128	0.0776795	0.999709	0.999709
KCNN4	-0.24727	4.44167	3.10967	0.077829	0.999709	0.999709
RAB6A	0.201676	6.50767	3.10808	0.0779049	0.999709	0.999709
LOC124906236	-0.219028	3.27459	3.10779	0.0779186	0.999709	0.999709
ISL2	-0.380472	2.42774	3.10314	0.0781413	0.999709	0.999709
BHLHA15	0.59293	1.83833	3.10169	0.078211	0.999709	0.999709
LRRC8C-DT	0.33446	-0.179366	3.10146	0.0782221	0.999709	0.999709
ULK1	-0.170861	7.46623	3.0997	0.0783068	0.999709	0.999709
LOC124904428	-0.454332	-0.0282062	3.09877	0.0783516	0.999709	0.999709
CD83	-0.283215	3.1591	3.09813	0.0783825	0.999709	0.999709
MARCHF6	0.19428	6.71981	3.09731	0.0784216	0.999709	0.999709
FRY	-0.172341	5.68625	3.09678	0.0784474	0.999709	0.999709
PEX19	0.114369	5.99014	3.09585	0.0784921	0.999709	0.999709
MTARC1	-0.235481	5.02774	3.08804	0.0788699	0.999709	0.999709
CFAP144P2	1.86727	-3.35849	3.08414	0.0790589	0.999709	0.999709
LOC124904743	-0.211631	1.68997	3.08294	0.0791172	0.999709	0.999709
TREM1	-0.280071	8.71473	3.08036	0.0792428	0.999709	0.999709
SPINT2	0.14607	6.45255	3.08028	0.0792469	0.999709	0.999709
RAB30-DT	0.395998	-0.166124	3.07941	0.0792893	0.999709	0.999709
TAGAP	-0.218058	8.18475	3.07832	0.0793425	0.999709	0.999709
MYOM2_1	1.13462	4.49693	3.07812	0.0793521	0.999709	0.999709
LCN2	-0.635576	5.83648	3.07733	0.0793907	0.999709	0.999709
AHCTF1	-0.169902	5.64119	3.07646	0.0794331	0.999709	0.999709
FSD2	-0.483376	-0.928637	3.07374	0.079566	0.999709	0.999709
PGRMC1	0.265452	5.54344	3.07267	0.0796187	0.999709	0.999709
KIAA1671	-0.352934	3.77595	3.07224	0.0796396	0.999709	0.999709
MRM1_1	1.33888	-0.580725	3.0721	0.0796464	0.999709	0.999709
TK1	0.413192	2.88059	3.07013	0.0797429	0.999709	0.999709
TRBV12-4	1.14994	0.605424	3.06941	0.0797783	0.999709	0.999709
USP12-DT	0.55961	0.173333	3.06863	0.0798165	0.999709	0.999709
CPTP	0.139255	5.55061	3.06807	0.0798441	0.999709	0.999709
PDK2	0.264093	4.45453	3.06755	0.0798698	0.999709	0.999709
EGF	0.433479	2.01622	3.06507	0.0799918	0.999709	0.999709
LOC107985014	-0.353772	0.398774	3.05985	0.0802491	0.999709	0.999709
FHL2	0.51279	1.43913	3.05861	0.0803102	0.999709	0.999709
LOC730183	0.416126	0.924961	3.0566	0.0804097	0.999709	0.999709
ALAD	0.185427	5.72781	3.05636	0.0804215	0.999709	0.999709
SNF8	0.182643	5.52091	3.05559	0.0804598	0.999709	0.999709
LINC02940	0.379747	-0.139375	3.05486	0.0804959	0.999709	0.999709
CSKMT	0.268662	1.02427	3.05394	0.0805415	0.999709	0.999709
LOC124903008	-0.268658	1.11191	3.05274	0.0806009	0.999709	0.999709
TRAPPC3L	0.633007	-1.03766	3.05051	0.0807116	0.999709	0.999709
CD247	-0.220068	8.49628	3.04961	0.0807566	0.999709	0.999709
RNF182	1.49137	4.09584	3.048	0.0808367	0.999709	0.999709
DNM3	0.66778	2.93777	3.04298	0.081087	0.999709	0.999709
C15orf61	0.24662	1.24812	3.04235	0.0811186	0.999709	0.999709
TESK2	-0.160801	4.41434	3.04085	0.0811933	0.999709	0.999709
TLR7	0.260565	3.59892	3.03898	0.0812868	0.999709	0.999709
CNKSR1	0.294111	1.75963	3.03803	0.0813347	0.999709	0.999709
LINS1	0.144361	4.52249	3.03758	0.081357	0.999709	0.999709
MAST1	0.442642	-0.813502	3.03654	0.0814094	0.999709	0.999709
PARP14	-0.282768	7.16683	3.03601	0.0814361	0.999709	0.999709
TMEM258	0.137827	4.9797	3.0355	0.0814617	0.999709	0.999709
ADGRD1	-0.279255	1.74146	3.03463	0.0815052	0.999709	0.999709
TMEM253	-0.450619	-0.919189	3.03423	0.0815254	0.999709	0.999709
LINC01619	-0.30949	0.681662	3.03311	0.0815817	0.999709	0.999709
REX1BD	-0.126874	5.46902	3.03234	0.0816202	0.999709	0.999709
FAM174C	0.148828	5.41184	3.03177	0.081649	0.999709	0.999709
LINC01664	0.502475	-1.20366	3.03166	0.0816543	0.999709	0.999709
LOC124900420	0.318161	0.371157	3.03038	0.0817187	0.999709	0.999709
IGKV1-8	0.59237	-0.223159	3.03033	0.0817212	0.999709	0.999709
GPR35	-0.199157	4.92569	3.03011	0.0817323	0.999709	0.999709
TBL1X	-0.171853	6.88591	3.02857	0.0818101	0.999709	0.999709
ABCD4	-0.114156	5.19431	3.02847	0.0818153	0.999709	0.999709
LOC102724594	-1.7971	-2.0046	3.02799	0.0818396	0.999709	0.999709
SKP1	0.222671	7.49157	3.02608	0.0819359	0.999709	0.999709
CSDE1	0.191596	8.78893	3.02391	0.0820454	0.999709	0.999709
SLC25A25	0.122881	4.72761	3.01926	0.0822809	0.999709	0.999709
NRARP	0.822067	-0.633852	3.0173	0.0823808	0.999709	0.999709
TMEM121	0.419362	0.536577	3.01696	0.0823978	0.999709	0.999709
CDHR3	0.315701	0.623783	3.01671	0.0824106	0.999709	0.999709
MAL	0.263807	5.66096	3.01292	0.0826036	0.999709	0.999709
SEC61B	0.129717	6.89246	3.01073	0.082715	0.999709	0.999709
MAOB	0.548747	-1.39945	3.00788	0.0828607	0.999709	0.999709
ATP8	-0.452817	1.15755	3.00746	0.0828822	0.999709	0.999709
SLC7A8	-0.505352	1.59102	3.00594	0.0829598	0.999709	0.999709
LOC101928331	-0.456859	-0.901977	3.00292	0.0831145	0.999709	0.999709
BRK1	0.188254	7.12648	3.00133	0.0831961	0.999709	0.999709
ZNF276	-0.127689	6.54127	2.999	0.0833161	0.999709	0.999709
PMEL	0.354526	0.261297	2.99791	0.0833718	0.999709	0.999709
MPZ	0.279413	2.37273	2.99749	0.0833938	0.999709	0.999709
TGFB1I1	0.395542	2.02688	2.99714	0.0834115	0.999709	0.999709
DYNLRB1	0.184404	6.03298	2.99627	0.0834565	0.999709	0.999709
ZRANB1	0.253815	4.15867	2.98889	0.0838376	0.999709	0.999709
MFSD14CP	0.221407	2.04801	2.98882	0.0838412	0.999709	0.999709
FGFR1	-0.349319	2.67422	2.98431	0.0840752	0.999709	0.999709
TBPL1	0.278034	3.98037	2.98301	0.0841427	0.999709	0.999709
MFSD9	-0.231201	3.81677	2.97999	0.0842999	0.999709	0.999709
PLA2G12A	0.227983	3.43773	2.97624	0.0844955	0.999709	0.999709
FAM88B	-0.351044	-0.579372	2.976	0.0845077	0.999709	0.999709
ELOA-AS1	0.337234	-0.195255	2.97379	0.0846234	0.999709	0.999709
RBM15	-0.151395	3.47261	2.97119	0.0847595	0.999709	0.999709
TDG	0.16642	3.93033	2.96936	0.0848554	0.999709	0.999709
LRRC27	0.210716	3.10798	2.96867	0.0848917	0.999709	0.999709
XPC-AS1	-0.209961	3.38452	2.96857	0.0848967	0.999709	0.999709
LYZ	0.320332	11.3469	2.96727	0.084965	0.999709	0.999709
MAP2K5	0.133862	4.58819	2.963	0.0851898	0.999709	0.999709
ARL4D	0.261162	0.809433	2.96286	0.085197	0.999709	0.999709
TSTD1	-0.143613	4.76483	2.96172	0.0852573	0.999709	0.999709
TRBV7-2_1	0.446188	0.393364	2.96119	0.0852854	0.999709	0.999709
ERAL1	0.146092	5.51765	2.95797	0.0854553	0.999709	0.999709
IFT52	0.277255	4.20006	2.95769	0.0854702	0.999709	0.999709
RFX2	-0.338544	5.15641	2.95721	0.0854951	0.999709	0.999709
LOC105378948	-0.323491	0.624898	2.95624	0.0855467	0.999709	0.999709
CD38	0.252805	4.41975	2.95534	0.0855945	0.999709	0.999709
LOC105371026	-0.230315	1.98176	2.95407	0.0856618	0.999709	0.999709
INTS4P1	1.03055	-1.5032	2.95292	0.0857223	0.999709	0.999709
LOC100652768	0.262814	3.82335	2.95146	0.0858001	0.999709	0.999709
LOC105371795	-0.296133	0.202126	2.95001	0.0858772	0.999709	0.999709
ARID5A	-0.14843	7.37494	2.94878	0.0859422	0.999709	0.999709
NHSL2	-0.208334	7.0182	2.94603	0.0860889	0.999709	0.999709
ABCC4	0.366719	3.58319	2.9454	0.0861225	0.999709	0.999709
OXTR	0.54925	-0.0688839	2.94269	0.0862671	0.999709	0.999709
NPR3	-0.724133	-1.62296	2.94128	0.0863425	0.999709	0.999709
NUDT19	-0.195057	2.43908	2.94029	0.086395	0.999709	0.999709
TMEM60	0.188689	3.86155	2.93799	0.0865184	0.999709	0.999709
TPMT	0.148753	3.82293	2.93771	0.0865335	0.999709	0.999709
LOC124907988	-0.304987	0.291597	2.93757	0.0865408	0.999709	0.999709
LOC100288069	-0.352519	3.5212	2.93535	0.08666	0.999709	0.999709
MICB_6	1.9206	-2.96923	2.92921	0.0869902	0.999709	0.999709
BANP	-0.159753	5.5916	2.9292	0.0869907	0.999709	0.999709
LOC124901671	0.308444	0.422695	2.92505	0.0872147	0.999709	0.999709
LOC105376313	-0.594821	-0.304874	2.92218	0.0873696	0.999709	0.999709
LINC02870	0.425754	-0.901843	2.91998	0.0874889	0.999709	0.999709
LOC105376095	0.349266	0.146809	2.91981	0.0874982	0.999709	0.999709
LOC100131257	1.30489	-2.47587	2.91819	0.0875858	0.999709	0.999709
TPT1	0.384027	11.0132	2.91758	0.0876194	0.999709	0.999709
MAFF	-0.272308	3.70484	2.91692	0.0876549	0.999709	0.999709
MTURN	0.25903	6.58591	2.91663	0.0876705	0.999709	0.999709
MEGF6	-0.182441	6.40806	2.91657	0.0876742	0.999709	0.999709
CCS	0.168231	5.25681	2.91583	0.0877144	0.999709	0.999709
IGKV3-7	0.602444	-0.274996	2.91501	0.0877586	0.999709	0.999709
LINC01506	-0.30499	2.9068	2.91395	0.0878167	0.999709	0.999709
PTTG1	0.337279	3.14814	2.91363	0.0878339	0.999709	0.999709
ICAM3	-0.191929	10.4724	2.91243	0.0878992	0.999709	0.999709
JADE1	-0.139561	4.95958	2.9113	0.0879608	0.999709	0.999709
APOBEC3A	-0.538396	6.24118	2.91032	0.0880144	0.999709	0.999709
PPP1R3G	0.527215	-0.636568	2.90812	0.0881346	0.999709	0.999709
LOC105369595	1.03775	3.65145	2.90705	0.0881933	0.999709	0.999709
CTSA	0.17012	8.17116	2.90618	0.0882406	0.999709	0.999709
PRIM1	0.187924	2.8952	2.90513	0.0882979	0.999709	0.999709
CHURC1	0.239981	5.01881	2.90503	0.0883035	0.999709	0.999709
TMED6	-0.375886	-0.438712	2.90502	0.0883039	0.999709	0.999709
LOC107985404	-0.33959	-0.304511	2.90472	0.0883206	0.999709	0.999709
CHD1	-0.144821	4.89852	2.90147	0.0884987	0.999709	0.999709
CLEC9A	-0.371326	1.15587	2.89999	0.08858	0.999709	0.999709
SLC23A1	-0.410776	0.459956	2.89943	0.0886108	0.999709	0.999709
KDM3A	-0.121173	5.69905	2.89892	0.0886388	0.999709	0.999709
ITGA2B	0.450233	7.34465	2.89846	0.0886642	0.999709	0.999709
TENT5B	0.531751	-1.36808	2.89749	0.0887176	0.999709	0.999709
LMLN	-0.267204	0.775417	2.89667	0.0887626	0.999709	0.999709
PPP1R26	0.190088	2.48292	2.8966	0.0887663	0.999709	0.999709
GBP1P1	0.811877	-1.24352	2.89599	0.0888004	0.999709	0.999709
IFI16	-0.197073	7.79105	2.89371	0.088926	0.999709	0.999709
RAB3IP	0.266991	2.76198	2.89208	0.0890161	0.999709	0.999709
MKLN1-AS	0.37056	1.10089	2.89187	0.0890275	0.999709	0.999709
JMJD8	0.142189	4.16781	2.89142	0.0890523	0.999709	0.999709
EIF1	0.272863	10.119	2.89079	0.0890874	0.999709	0.999709
ACSM3	0.278793	0.980329	2.89057	0.0890995	0.999709	0.999709
LOC102724142	0.44915	0.0370122	2.88948	0.0891596	0.999709	0.999709
SLIT1	-0.272837	0.986951	2.88884	0.0891951	0.999709	0.999709
TFPI	0.561737	-0.918628	2.88743	0.089273	0.999709	0.999709
LOC100132249	-0.595271	-1.09135	2.88351	0.0894909	0.999709	0.999709
TPPP	-0.314557	1.05162	2.8832	0.089508	0.999709	0.999709
RGL4	-0.153212	6.08346	2.88034	0.0896669	0.999709	0.999709
SBF2	-0.153586	4.38544	2.87282	0.0900868	0.999709	0.999709
CNGA4	0.484221	-1.18003	2.8706	0.0902115	0.999709	0.999709
LINC01144	0.342663	0.0389156	2.86984	0.0902536	0.999709	0.999709
S100A8	-0.337754	9.25354	2.8682	0.0903458	0.999709	0.999709
PI3	-0.383234	6.94344	2.86695	0.0904163	0.999709	0.999709
LOC102723334	0.248787	1.0729	2.86462	0.0905469	0.999709	0.999709
ABLIM3	0.332188	4.10754	2.86065	0.0907707	0.999709	0.999709
TRDV3	-1.01469	0.0788079	2.86009	0.0908023	0.999709	0.999709
LMNTD2-AS1_1	1.69998	-1.35501	2.85998	0.0908084	0.999709	0.999709
CSMD1	-1.17654	-1.22181	2.85851	0.0908919	0.999709	0.999709
CCR3	0.35649	6.21883	2.85528	0.0910747	0.999709	0.999709
CRISP3	-0.692214	1.54748	2.85454	0.0911161	0.999709	0.999709
PICK1	-0.139709	4.79088	2.8539	0.0911524	0.999709	0.999709
SLC27A2	-0.348947	-0.0514839	2.85195	0.0912633	0.999709	0.999709
HSPBAP1	-0.154086	4.95359	2.85068	0.0913356	0.999709	0.999709
CDC45	0.491111	-0.0131191	2.84391	0.0917206	0.999709	0.999709
ISG20	-0.160148	7.49421	2.83944	0.0919765	0.999709	0.999709
ST3GAL1	0.170313	7.68237	2.83874	0.0920165	0.999709	0.999709
TRBV19	0.861578	1.8528	2.83433	0.0922692	0.999709	0.999709
RETSAT_1	-0.218905	2.1219	2.82406	0.0928615	0.999709	0.999709
DNAJC27	0.202894	2.09186	2.82263	0.0929439	0.999709	0.999709
LAIR1	-0.745346	3.88986	2.81929	0.0931374	0.999709	0.999709
GOLGA4	-0.172112	3.59187	2.81907	0.0931502	0.999709	0.999709
MIPEPP3	0.458655	-0.580377	2.81654	0.0932971	0.999709	0.999709
UBQLN1-AS1	0.547044	1.70199	2.81564	0.0933498	0.999709	0.999709
TMPO-AS1	0.203163	1.12984	2.81374	0.0934602	0.999709	0.999709
IGLC2	0.513443	6.81192	2.81172	0.093578	0.999709	0.999709
EIF3B	0.146518	7.42873	2.81062	0.0936422	0.999709	0.999709
NUAK1	0.679449	0.647619	2.81021	0.0936662	0.999709	0.999709
ASAH1-AS1	0.714734	-1.55702	2.80998	0.0936794	0.999709	0.999709
SNORD4A	0.398378	-0.723217	2.80935	0.0937165	0.999709	0.999709
MX2	-0.25474	8.16149	2.80836	0.0937745	0.999709	0.999709
GUCY1A1	0.288687	1.96749	2.808	0.0937951	0.999709	0.999709
CCDC200	0.334339	0.180613	2.80601	0.0939117	0.999709	0.999709
IGKV2-40	0.616528	-1.07552	2.80581	0.0939234	0.999709	0.999709
ZBTB16	-0.255705	3.97655	2.80427	0.0940138	0.999709	0.999709
ARK2N	-0.151205	4.31569	2.80157	0.0941721	0.999709	0.999709
TRBV6-3	0.580463	-1.41283	2.80142	0.0941807	0.999709	0.999709
TNFRSF18	-0.333416	2.99861	2.79973	0.0942801	0.999709	0.999709
LOC105375433	-0.247087	2.88725	2.79809	0.0943768	0.999709	0.999709
LOC124903065	0.609783	-1.7172	2.79541	0.0945346	0.999709	0.999709
RXYLT1	-0.18179	2.11748	2.79538	0.0945366	0.999709	0.999709
RIN1	0.244767	3.923	2.79402	0.0946167	0.999709	0.999709
CLPX	0.178882	4.83515	2.79387	0.0946255	0.999709	0.999709
HES1	0.491402	0.452605	2.79326	0.0946615	0.999709	0.999709
MRC1	0.420495	-0.00784678	2.79197	0.0947379	0.999709	0.999709
LOC124903035	0.484273	0.421962	2.79191	0.0947413	0.999709	0.999709
LOC105375863	-0.804081	-1.68804	2.78912	0.0949064	0.999709	0.999709
HDAC4	-0.131252	5.53847	2.78825	0.0949581	0.999709	0.999709
SUDS3	0.14961	5.83813	2.78701	0.0950314	0.999709	0.999709
GTF2H2B	1.44699	-1.61994	2.78608	0.0950867	0.999709	0.999709
LINC02896	0.424068	-1.02211	2.78528	0.0951343	0.999709	0.999709
FXYD7	-0.274677	2.00349	2.78523	0.0951369	0.999709	0.999709
A2M	0.385693	-0.326151	2.78453	0.0951786	0.999709	0.999709
LMNTD2	-1.12198	-0.519689	2.78387	0.0952177	0.999709	0.999709
HELZ2	-0.269861	7.35027	2.77994	0.0954519	0.999709	0.999709
DOCK11	-0.133137	5.88536	2.77731	0.0956085	0.999709	0.999709
PCSK6	0.366966	2.87918	2.77722	0.095614	0.999709	0.999709
PRNP	-0.124094	5.33687	2.777	0.0956272	0.999709	0.999709
KDELR2	0.145104	5.68853	2.77692	0.0956321	0.999709	0.999709
UFD1	0.206573	5.4718	2.77591	0.0956925	0.999709	0.999709
TNPO3	-0.160976	5.63491	2.77366	0.0958266	0.999709	0.999709
SLC25A51	0.215868	2.72779	2.77346	0.0958389	0.999709	0.999709
POLR2M	-0.342227	-0.863706	2.77343	0.0958406	0.999709	0.999709
SHCBP1	0.276181	0.48355	2.77284	0.0958756	0.999709	0.999709
RCC1	0.126672	4.50165	2.77233	0.0959063	0.999709	0.999709
LINC02397	-0.479591	0.715027	2.77135	0.0959654	0.999709	0.999709
PODXL	-0.319041	0.890364	2.76883	0.0961167	0.999709	0.999709
KBTBD2	-0.153534	5.47774	2.76848	0.0961372	0.999709	0.999709
LOC124904691	0.287665	0.563151	2.76793	0.0961703	0.999709	0.999709
LOC100240735	0.265768	0.670817	2.76761	0.0961898	0.999709	0.999709
TMEM11	0.194055	4.88857	2.76611	0.0962801	0.999709	0.999709
PHLDB1	0.325321	-0.544684	2.76527	0.0963305	0.999709	0.999709
CBR1	0.171353	4.11909	2.76356	0.0964335	0.999709	0.999709
CKB	0.342775	2.31709	2.76145	0.0965608	0.999709	0.999709
JAG2	0.291838	1.63851	2.76073	0.0966039	0.999709	0.999709
FAR2	-0.225534	4.4973	2.75496	0.0969534	0.999709	0.999709
SORBS1	0.380282	0.0283195	2.7549	0.0969568	0.999709	0.999709
RNF111	-0.131297	4.63659	2.75305	0.0970691	0.999709	0.999709
DNAAF11	0.344235	3.298	2.7496	0.0972785	0.999709	0.999709
GTF2H4_2	0.470554	1.45693	2.74721	0.0974245	0.999709	0.999709
AP2B1	0.185911	7.70623	2.74661	0.0974607	0.999709	0.999709
LOC107985582	-0.511601	-1.39084	2.7459	0.0975044	0.999709	0.999709
C11orf65	0.54266	-0.634724	2.74495	0.0975622	0.999709	0.999709
WASL	-0.248499	1.9636	2.74352	0.0976497	0.999709	0.999709
LINC00853	0.435584	1.81604	2.73442	0.0982073	0.999709	0.999709
S100A12	-0.321341	7.02984	2.73223	0.098342	0.999709	0.999709
LOC105374535	0.297585	0.10253	2.73044	0.0984522	0.999709	0.999709
RMDN3	0.181444	4.95406	2.72957	0.0985059	0.999709	0.999709
RANBP2	-0.137672	5.29147	2.72924	0.0985259	0.999709	0.999709
TPM1	0.353375	4.39269	2.72909	0.0985351	0.999709	0.999709
SLC18B1	0.235437	4.00147	2.72905	0.0985381	0.999709	0.999709
NSD2	0.12288	5.07479	2.72835	0.0985813	0.999709	0.999709
IGLV3-10	0.602598	2.47079	2.72366	0.0988709	0.999709	0.999709
SBNO1-AS1	0.404536	-0.0548415	2.72352	0.09888	0.999709	0.999709
EEF1A2	0.550379	-0.527532	2.7212	0.0990238	0.999709	0.999709
IGLV6-57	0.665387	3.2054	2.72073	0.0990528	0.999709	0.999709
SERPINI1	0.371545	0.603679	2.71974	0.0991142	0.999709	0.999709
WIPI1	0.157691	4.4277	2.71905	0.0991568	0.999709	0.999709
VSTM2L	0.708377	-1.5706	2.71801	0.0992215	0.999709	0.999709
LOC112268044	0.934755	-1.58837	2.71645	0.0993187	0.999709	0.999709
SPATA3-AS1	-0.497783	0.13728	2.71564	0.0993692	0.999709	0.999709
HLA-A_6	1.27099	8.79677	2.71549	0.0993787	0.999709	0.999709
CYRIA	-0.149332	6.27166	2.71062	0.0996822	0.999709	0.999709
JPH4	-0.303253	0.578624	2.70987	0.0997292	0.999709	0.999709
FBLN7	0.234563	2.41924	2.70884	0.0997933	0.999709	0.999709
SPTBN1	-0.191326	5.95977	2.70838	0.0998224	0.999709	0.999709
MYZAP	0.71974	-0.291278	2.70796	0.0998483	0.999709	0.999709
JAZF1-AS1	0.6705	-1.28079	2.70777	0.0998608	0.999709	0.999709
ZBTB20-AS1	-0.659262	-0.935603	2.70485	0.100043	0.999709	0.999709
LOC124908011	0.399761	-0.712401	2.70314	0.100151	0.999709	0.999709
TUBB4B	0.243345	7.03491	2.70251	0.100191	0.999709	0.999709
ADHFE1	-0.181063	3.48699	2.70168	0.100242	0.999709	0.999709
PHLPP2	0.210401	2.60307	2.6979	0.10048	0.999709	0.999709
CBX3P2	0.323638	0.439846	2.6979	0.100481	0.999709	0.999709
MAN2A1-DT	0.37105	-0.389115	2.697	0.100537	0.999709	0.999709
IL34	0.607693	-0.202236	2.69218	0.100842	0.999709	0.999709
WDTC1	0.182035	8.0506	2.69192	0.100858	0.999709	0.999709
LOC124901585	1.19503	-2.45709	2.69143	0.100889	0.999709	0.999709
LOC124900780	-0.229555	1.58958	2.69105	0.100913	0.999709	0.999709
PKD1P5-LOC105376752	-0.335588	2.82923	2.6909	0.100923	0.999709	0.999709
LINC02289	-0.372534	1.93542	2.68996	0.100982	0.999709	0.999709
SERPINB10	-0.562633	0.0993442	2.68876	0.101059	0.999709	0.999709
LOC105374381	-0.552531	-1.40207	2.68864	0.101066	0.999709	0.999709
PRKDC	-0.137889	6.37313	2.68487	0.101306	0.999709	0.999709
FNDC10	0.178138	3.31605	2.68378	0.101375	0.999709	0.999709
ESPN	0.519649	4.84051	2.6807	0.101571	0.999709	0.999709
TARP	-0.457198	4.25583	2.67745	0.101779	0.999709	0.999709
HILPDA-AS1	0.327719	-0.495193	2.67451	0.101967	0.999709	0.999709
GRK5	0.143554	5.68474	2.67331	0.102044	0.999709	0.999709
DNAAF5	-0.130503	3.6536	2.67175	0.102144	0.999709	0.999709
DHRS4	1.06511	-2.04752	2.6695	0.102288	0.999709	0.999709
TRAV1-1	-0.471528	1.32245	2.66889	0.102328	0.999709	0.999709
KDELR1	0.124202	6.21529	2.66823	0.10237	0.999709	0.999709
CREBL2	0.12963	5.19168	2.66785	0.102394	0.999709	0.999709
LOC124902212	-0.369689	0.606817	2.66718	0.102437	0.999709	0.999709
UBE2Q2P13	0.29795	0.584856	2.66684	0.102459	0.999709	0.999709
EIF1AD	-0.127687	4.59365	2.66652	0.10248	0.999709	0.999709
DENND2B	-0.529245	1.5454	2.66587	0.102522	0.999709	0.999709
MMP9	-0.356471	6.92678	2.66491	0.102584	0.999709	0.999709
ATP6V1D	0.254302	4.404	2.66481	0.10259	0.999709	0.999709
GNPDA2	0.203431	2.0293	2.66225	0.102755	0.999709	0.999709
EIF2D	0.147744	5.7545	2.66191	0.102777	0.999709	0.999709
CYB5A	0.371188	3.3655	2.66057	0.102864	0.999709	0.999709
UROS	0.205018	5.4166	2.66023	0.102886	0.999709	0.999709
AMY2B	-0.126402	4.27748	2.65951	0.102932	0.999709	0.999709
WHAMMP4_1	1.3073	-1.83606	2.65911	0.102959	0.999709	0.999709
TGIF1	-0.166542	4.65466	2.65884	0.102976	0.999709	0.999709
RRN3P1_1	-0.341364	0.567072	2.65852	0.102996	0.999709	0.999709
ESPNL	-0.438909	-0.470906	2.65681	0.103108	0.999709	0.999709
GAPDHS	0.206147	1.91815	2.6552	0.103212	0.999709	0.999709
MID1IP1	-0.185191	6.87713	2.65498	0.103226	0.999709	0.999709
ZMYND15	-0.303024	3.04297	2.65485	0.103234	0.999709	0.999709
MRPS9	0.160203	3.24	2.65414	0.103281	0.999709	0.999709
PDGFRA	0.561383	-0.921062	2.6535	0.103322	0.999709	0.999709
LOC105377782_1	1.8405	-0.193296	2.65305	0.103351	0.999709	0.999709
NTNG2	-0.246279	6.30156	2.6515	0.103452	0.999709	0.999709
FAM21EP	0.41599	-0.913376	2.65067	0.103506	0.999709	0.999709
ARAP1	-0.214344	9.76838	2.64931	0.103595	0.999709	0.999709
MYADM	-0.243554	8.70004	2.64799	0.103681	0.999709	0.999709
PRAMENP	-0.52877	0.0545381	2.6478	0.103694	0.999709	0.999709
SPAG9	-0.149848	5.41775	2.64769	0.103701	0.999709	0.999709
SNHG15	-0.10851	4.35137	2.64741	0.103719	0.999709	0.999709
SEC61A2	-0.18622	3.78374	2.64593	0.103815	0.999709	0.999709
ZNF620	0.302008	0.436855	2.64502	0.103875	0.999709	0.999709
COLCA1	0.75207	-1.69535	2.64463	0.103901	0.999709	0.999709
CCDC77	-0.179248	2.41514	2.64399	0.103942	0.999709	0.999709
IKBIP	-0.21026	4.18562	2.64207	0.104068	0.999709	0.999709
TFIP11	-0.201506	5.47694	2.64194	0.104076	0.999709	0.999709
MDFIC	0.137437	4.76544	2.64075	0.104154	0.999709	0.999709
LOC105374897	0.717453	-1.33698	2.63472	0.10455	0.999709	0.999709
PISD	-0.194261	7.68757	2.63191	0.104735	0.999709	0.999709
SLC20A1	-0.146435	6.93979	2.63102	0.104795	0.999709	0.999709
TBC1D17	0.146808	5.14761	2.62564	0.10515	0.999709	0.999709
GPR55	-0.331941	3.35928	2.62551	0.105159	0.999709	0.999709
TMPRSS4	0.791374	-1.5924	2.62438	0.105234	0.999709	0.999709
IL6R-AS1	0.39488	-0.640469	2.62306	0.105321	0.999709	0.999709
MYBPH	-0.414704	2.28393	2.62276	0.105341	0.999709	0.999709
CPED1	0.285063	1.76559	2.62139	0.105432	0.999709	0.999709
GPR155	-0.150315	4.80057	2.62117	0.105447	0.999709	0.999709
LOC100134868	0.653467	-0.110537	2.62065	0.105481	0.999709	0.999709
CRYBG2	-0.321041	1.83885	2.62054	0.105488	0.999709	0.999709
KREMEN2	0.420872	-0.772519	2.62007	0.10552	0.999709	0.999709
LOC124905022	-0.335948	-0.0215638	2.61815	0.105647	0.999709	0.999709
EPN2-IT1	0.898998	-1.64066	2.61761	0.105684	0.999709	0.999709
MRM1	-0.632165	-0.286557	2.61688	0.105732	0.999709	0.999709
PKDCC	0.731667	-1.59783	2.61348	0.105959	0.999709	0.999709
CNN1	0.761152	-1.37131	2.6128	0.106004	0.999709	0.999709
NHERF4	-0.346609	0.896328	2.61096	0.106128	0.999709	0.999709
NUDT16L2P	0.295793	2.88446	2.60977	0.106207	0.999709	0.999709
SKIC2_2	2.46563	-2.17689	2.60844	0.106296	0.999709	0.999709
MRPS16	0.111953	5.17347	2.60722	0.106378	0.999709	0.999709
SMIM10L2B	-0.873884	-2.68502	2.6066	0.106419	0.999709	0.999709
TLE3	-0.198473	8.38129	2.60649	0.106427	0.999709	0.999709
YBEY	0.251754	4.10747	2.60546	0.106496	0.999709	0.999709
LOC101929707	-0.356656	2.14748	2.60241	0.106702	0.999709	0.999709
NCOA4	0.360876	9.67336	2.6018	0.106743	0.999709	0.999709
SLC22A18AS	-0.566127	-1.07859	2.60022	0.106849	0.999709	0.999709
ESYT2	0.134362	6.96908	2.59889	0.106939	0.999709	0.999709
ZBTB17	-0.124396	5.41161	2.59758	0.107027	0.999709	0.999709
ARHGAP39	-0.441717	-1.15111	2.59672	0.107085	0.999709	0.999709
MYH9	-0.156353	10.2823	2.59485	0.107212	0.999709	0.999709
NIPA2	-0.355558	1.47656	2.59462	0.107227	0.999709	0.999709
ALPK1	-0.204167	6.19616	2.59408	0.107263	0.999709	0.999709
NOXRED1	-0.227177	0.647518	2.59267	0.107359	0.999709	0.999709
MAOA	1.3476	-0.0392999	2.59174	0.107422	0.999709	0.999709
YPEL3	0.253924	9.50553	2.58644	0.107782	0.999709	0.999709
GUCA1B	-0.168878	2.47797	2.58516	0.10787	0.999709	0.999709
IGLV2-34	0.903199	-2.30585	2.58485	0.107891	0.999709	0.999709
SLC11A2	0.125312	4.49974	2.58437	0.107923	0.999709	0.999709
LOC107985521	-0.489797	-1.09617	2.5837	0.107969	0.999709	0.999709
CCN3	-0.226263	3.35587	2.58353	0.107981	0.999709	0.999709
HERC3	-0.141851	5.4648	2.58225	0.108068	0.999709	0.999709
HCP5_1	0.991742	-0.76441	2.58132	0.108131	0.999709	0.999709
ANOS1	0.895239	-2.43347	2.57867	0.108313	0.999709	0.999709
RAB36	-0.261912	2.8508	2.57749	0.108393	0.999709	0.999709
TLR6	-0.213875	6.44154	2.57737	0.108402	0.999709	0.999709
UBR2	-0.15448	6.84771	2.57548	0.108531	0.999709	0.999709
ZNF628	0.150454	3.70424	2.57251	0.108735	0.999709	0.999709
CRACD	0.483879	-1.03195	2.57139	0.108812	0.999709	0.999709
IGLV5-48	0.98904	-2.30248	2.57014	0.108898	0.999709	0.999709
KBTBD6	-0.315366	1.50363	2.56977	0.108924	0.999709	0.999709
CAV1	0.601974	-1.14239	2.56794	0.10905	0.999709	0.999709
ABCC3	0.286091	5.30399	2.56609	0.109177	0.999709	0.999709
TROAP	0.302941	0.452468	2.56605	0.10918	0.999709	0.999709
PLCG1-AS1	-0.452488	-1.04291	2.56458	0.109281	0.999709	0.999709
TNFSF13B	-0.226191	5.70183	2.56403	0.109319	0.999709	0.999709
SHE	-0.357836	-0.653669	2.56331	0.109369	0.999709	0.999709
GPC4	0.529316	-1.07017	2.56289	0.109399	0.999709	0.999709
ZNF33A	-0.131804	5.47549	2.56183	0.109472	0.999709	0.999709
NKIRAS2	0.12562	6.09999	2.56173	0.109479	0.999709	0.999709
ARHGAP26	-0.196991	7.39039	2.56168	0.109482	0.999709	0.999709
PROS1	0.559095	0.790223	2.55947	0.109635	0.999709	0.999709
NR4A2	-0.599618	1.80784	2.55898	0.10967	0.999709	0.999709
XPC	-0.121946	6.28884	2.55374	0.110033	0.999709	0.999709
HAL	-0.234389	6.18592	2.55298	0.110086	0.999709	0.999709
RNF115	0.119401	5.0443	2.55242	0.110125	0.999709	0.999709
LOC107985736	0.779655	-1.32466	2.55226	0.110137	0.999709	0.999709
LINC02918	-0.245176	0.387449	2.55082	0.110237	0.999709	0.999709
ATP1B1	0.335003	0.27286	2.55079	0.110239	0.999709	0.999709
NCAPG2	0.197433	2.96144	2.55078	0.11024	0.999709	0.999709
CCDC88B	-0.146933	8.75881	2.54865	0.110389	0.999709	0.999709
NFE2L2	-0.137048	5.51691	2.54462	0.11067	0.999709	0.999709
LOC124901971	1.7131	-2.15523	2.54261	0.110812	0.999709	0.999709
LINC02288	-0.361343	2.40494	2.54236	0.110829	0.999709	0.999709
LOC124906003	-0.351596	0.168776	2.54006	0.110991	0.999709	0.999709
RAD51AP1	0.499219	-1.18276	2.53866	0.111089	0.999709	0.999709
TASOR2	-0.149072	4.22446	2.53602	0.111275	0.999709	0.999709
SIGLEC16	0.341108	3.13153	2.53513	0.111337	0.999709	0.999709
UQCR11	0.296288	6.70868	2.53306	0.111484	0.999709	0.999709
CFLAR	-0.166534	9.01597	2.53273	0.111507	0.999709	0.999709
SZRD1	1.70614	0.359847	2.53255	0.11152	0.999709	0.999709
ATOH8	-0.603347	0.638025	2.53247	0.111525	0.999709	0.999709
PABPN1	-0.145946	3.16917	2.53046	0.111668	0.999709	0.999709
ARAP3	-0.196489	7.48862	2.52739	0.111885	0.999709	0.999709
LOC102723464	-0.377982	-0.483103	2.52672	0.111933	0.999709	0.999709
ACTN1	-0.194168	8.77013	2.52668	0.111936	0.999709	0.999709
IFNG-AS1	-0.720441	-0.772927	2.52605	0.11198	0.999709	0.999709
HEXIM1	0.152438	5.66015	2.52597	0.111986	0.999709	0.999709
LOC107985787	-0.74923	-2.00923	2.52594	0.111988	0.999709	0.999709
IGKV1-13	0.821142	0.232602	2.52482	0.112068	0.999709	0.999709
TAS1R3	0.252296	1.97818	2.52468	0.112077	0.999709	0.999709
COX1	0.177822	13.3312	2.52365	0.112151	0.999709	0.999709
LOC105373880	0.278872	0.802072	2.52348	0.112163	0.999709	0.999709
ORC1	0.293177	0.814032	2.52018	0.112398	0.999709	0.999709
WDFY3-AS2	-0.372408	-0.751955	2.51996	0.112413	0.999709	0.999709
C1orf115	-0.280558	2.01939	2.51975	0.112428	0.999709	0.999709
CDHR1	-0.283553	2.33022	2.51756	0.112585	0.999709	0.999709
ABHD5	-0.200735	6.22564	2.51685	0.112635	0.999709	0.999709
ACSM1	0.36058	-0.491976	2.51639	0.112668	0.999709	0.999709
TRBV24-1_1	0.489741	1.55885	2.51616	0.112685	0.999709	0.999709
LANCL2	0.128358	3.62317	2.51521	0.112753	0.999709	0.999709
DAP	0.212541	6.90723	2.51499	0.112768	0.999709	0.999709
ZCCHC2	-0.301965	5.83375	2.51475	0.112786	0.999709	0.999709
PGGHG	-0.21122	9.42955	2.51465	0.112793	0.999709	0.999709
LOC122455342	-0.445995	-0.903301	2.51437	0.112813	0.999709	0.999709
PROM1	-0.832074	-2.09405	2.51405	0.112836	0.999709	0.999709
GTSE1	0.312783	0.654226	2.51344	0.112879	0.999709	0.999709
ACTR10	0.176797	4.64912	2.51271	0.112931	0.999709	0.999709
HIVEP1	-0.143053	3.76564	2.50862	0.113225	0.999709	0.999709
SIPA1L1	-0.172752	6.61962	2.50834	0.113245	0.999709	0.999709
LOC105376387	-0.470184	0.36235	2.5078	0.113284	0.999709	0.999709
ADIRF-AS1	0.290448	1.66486	2.50695	0.113345	0.999709	0.999709
ZNF606-AS1	-0.233078	0.855935	2.50503	0.113483	0.999709	0.999709
SUGT1	0.178966	4.39392	2.50499	0.113486	0.999709	0.999709
PSMD4	0.15558	7.33073	2.50457	0.113516	0.999709	0.999709
NPL	0.23936	7.11787	2.50432	0.113534	0.999709	0.999709
WDR91	-0.108486	5.10662	2.50412	0.113549	0.999709	0.999709
ZC3H18	-0.135109	6.36829	2.50394	0.113562	0.999709	0.999709
LOC107987269	-0.376423	-0.737488	2.50081	0.113787	0.999709	0.999709
PINX1	-0.206497	0.728128	2.50071	0.113795	0.999709	0.999709
CEBPA-DT	0.315645	1.25623	2.5007	0.113796	0.999709	0.999709
MFSD2A	-0.181267	2.55661	2.49997	0.113848	0.999709	0.999709
PEX10	0.151457	2.85731	2.49991	0.113853	0.999709	0.999709
F5	-0.239617	5.11725	2.49984	0.113858	0.999709	0.999709
MGA	-0.127516	4.40725	2.4989	0.113926	0.999709	0.999709
TNS4	0.402623	-0.306272	2.49865	0.113944	0.999709	0.999709
C1orf43	0.136027	7.17595	2.49675	0.114081	0.999709	0.999709
LINC01271	-0.36398	0.84803	2.49661	0.114092	0.999709	0.999709
PRPF6	-0.14447	6.97415	2.49506	0.114204	0.999709	0.999709
TRBV25-1	0.838785	-0.670005	2.49404	0.114278	0.999709	0.999709
LOC105371401	0.520373	-0.587651	2.49328	0.114333	0.999709	0.999709
H1-2	0.343608	5.87142	2.49295	0.114357	0.999709	0.999709
OGG1	0.116649	4.82683	2.49233	0.114402	0.999709	0.999709
LOC112267992	0.650068	-1.05308	2.49035	0.114546	0.999709	0.999709
PPT1	-0.188972	8.3411	2.48955	0.114605	0.999709	0.999709
KIF18B	0.401456	-0.181984	2.48926	0.114625	0.999709	0.999709
PLA2G15	0.162367	4.36157	2.48912	0.114636	0.999709	0.999709
SRPK2	-0.127665	5.58949	2.48795	0.114721	0.999709	0.999709
LOC101926994	-0.36068	0.7824	2.48697	0.114792	0.999709	0.999709
RNASE2CP	0.383993	0.49177	2.48633	0.114839	0.999709	0.999709
ELOVL1	0.130011	7.34032	2.4862	0.114849	0.999709	0.999709
MAPRE3	-0.185773	3.44633	2.48556	0.114896	0.999709	0.999709
LOC124904025	0.377885	-0.640871	2.48512	0.114928	0.999709	0.999709
IGKV3D-7	0.576988	-1.13493	2.4833	0.11506	0.999709	0.999709
TBC1D22A-DT	0.315639	1.77521	2.48228	0.115135	0.999709	0.999709
PLEKHN1	0.291925	0.682789	2.48065	0.115254	0.999709	0.999709
TRBV4-3	1.36682	1.91359	2.47979	0.115318	0.999709	0.999709
DYNLT1	-0.174606	5.10661	2.4792	0.115361	0.999709	0.999709
NYAP1	-0.391806	-0.753078	2.47787	0.115459	0.999709	0.999709
GASK1B-AS1	0.259355	1.25486	2.47755	0.115482	0.999709	0.999709
TMEM219	0.111481	6.6276	2.4756	0.115625	0.999709	0.999709
NCAM1	-0.297351	4.24845	2.4755	0.115632	0.999709	0.999709
EFCAB11	0.291287	0.721212	2.47534	0.115644	0.999709	0.999709
DMAC2L	0.212733	2.45581	2.47479	0.115685	0.999709	0.999709
ASCL2	-0.265519	4.49963	2.47441	0.115713	0.999709	0.999709
PRKAG2	-0.11126	4.94122	2.47074	0.115983	0.999709	0.999709
HERPUD1	-0.123202	6.85957	2.47006	0.116034	0.999709	0.999709
IRF7_1	0.806527	3.48536	2.46964	0.116064	0.999709	0.999709
LOC100128276	-0.265967	2.10992	2.46939	0.116083	0.999709	0.999709
FAM234A	0.122804	5.85135	2.46914	0.116102	0.999709	0.999709
DLEC1	-0.160923	3.40512	2.46914	0.116102	0.999709	0.999709
PNMA1	0.136851	5.1235	2.46762	0.116214	0.999709	0.999709
RASSF6	-0.60557	-1.70597	2.46234	0.116605	0.999709	0.999709
IGHV1-69_1	1.05634	-1.97461	2.46029	0.116758	0.999709	0.999709
C3orf62	-0.167276	5.63822	2.45878	0.116869	0.999709	0.999709
GTF2A2	0.111904	5.42132	2.457	0.117002	0.999709	0.999709
PRRC2C	-0.110356	6.66421	2.45614	0.117066	0.999709	0.999709
TMEM9B-AS1	0.319725	0.726293	2.45399	0.117227	0.999709	0.999709
MBD4	-0.108069	5.51305	2.45358	0.117257	0.999709	0.999709
IGKV3D-20	0.394537	1.80541	2.45265	0.117327	0.999709	0.999709
NBPF10	-0.196751	4.47603	2.44973	0.117545	0.999709	0.999709
LOC105372217	-0.330769	0.880184	2.44967	0.11755	0.999709	0.999709
CARNS1	-0.219385	5.14344	2.4494	0.11757	0.999709	0.999709
TSTD3	0.243364	0.770202	2.44919	0.117586	0.999709	0.999709
KDM6A	-0.147814	4.63079	2.44632	0.117801	0.999709	0.999709
COPB2-DT	0.400316	-0.256106	2.44603	0.117823	0.999709	0.999709
ZNF641	0.217952	6.17458	2.44596	0.117828	0.999709	0.999709
SPDYE2	0.408398	0.93589	2.44397	0.117977	0.999709	0.999709
FRA10AC1	-0.190191	1.93846	2.44383	0.117988	0.999709	0.999709
PDIA4	0.147757	6.41775	2.44064	0.118228	0.999709	0.999709
BRD2_6	-0.365971	-0.852911	2.44055	0.118235	0.999709	0.999709
RAB42	-0.485205	-1.42062	2.43996	0.118279	0.999709	0.999709
ZNF48	0.131284	4.04855	2.43876	0.118369	0.999709	0.999709
SNHG8	-0.253642	3.72426	2.43863	0.118379	0.999709	0.999709
ST7	0.236324	2.21852	2.43748	0.118466	0.999709	0.999709
RIDA	0.43494	0.520717	2.43717	0.11849	0.999709	0.999709
TTL	0.132931	4.46433	2.4359	0.118585	0.999709	0.999709
HACD1	0.624873	-0.167408	2.43456	0.118687	0.999709	0.999709
FOSL2	-0.186821	7.62405	2.43176	0.1189	0.999709	0.999709
CELSR1	-0.288521	2.23033	2.42892	0.119115	0.999709	0.999709
BLCAP	0.113403	6.64793	2.42876	0.119127	0.999709	0.999709
NRGN	0.287052	9.2445	2.42858	0.119141	0.999709	0.999709
LINC02970	-0.238383	0.950496	2.42726	0.119241	0.999709	0.999709
MDN1	-0.135041	4.93764	2.42554	0.119372	0.999709	0.999709
ZNF818P	-0.19985	3.18948	2.425	0.119413	0.999709	0.999709
LOC105377384	0.595508	-0.0700189	2.42203	0.11964	0.999709	0.999709
IGKV2D-28	0.615487	1.37051	2.42033	0.11977	0.999709	0.999709
RAD51C	0.221827	1.96461	2.42018	0.119781	0.999709	0.999709
PPCDC	-0.156802	5.75784	2.41867	0.119897	0.999709	0.999709
NUP88	0.139176	4.73149	2.41822	0.119932	0.999709	0.999709
RAB11B	0.148172	7.13836	2.41791	0.119955	0.999709	0.999709
LOC107986924	-1.41811	-0.877931	2.41757	0.119981	0.999709	0.999709
CES4A	0.161547	2.92516	2.41755	0.119982	0.999709	0.999709
NIPBL	-0.141331	5.86959	2.4173	0.120001	0.999709	0.999709
ARL6IP1	0.165657	6.39433	2.41665	0.120052	0.999709	0.999709
DHX8	-0.15041	6.38471	2.41656	0.120058	0.999709	0.999709
CDC42EP4	0.183868	3.92095	2.41622	0.120084	0.999709	0.999709
SPX	0.460347	0.864894	2.41441	0.120223	0.999709	0.999709
EXTL3	-0.158998	6.99454	2.41432	0.12023	0.999709	0.999709
FRG1EP	0.933435	-2.37078	2.41387	0.120265	0.999709	0.999709
MSLN	0.921937	-1.34035	2.41307	0.120326	0.999709	0.999709
ZNF565	-0.305679	-0.0679934	2.41116	0.120473	0.999709	0.999709
DDHD2	0.150716	4.92886	2.4092	0.120624	0.999709	0.999709
GATA6	-0.43698	-0.718916	2.40766	0.120743	0.999709	0.999709
ITGB5	0.271278	4.65096	2.40723	0.120776	0.999709	0.999709
ATG16L2	-0.165974	9.9186	2.40691	0.120801	0.999709	0.999709
CYTOR	0.215186	3.75728	2.40644	0.120837	0.999709	0.999709
WDFY4	-0.171748	6.64428	2.40613	0.120861	0.999709	0.999709
LOC124900605	-0.234072	5.4323	2.40483	0.120961	0.999709	0.999709
WDR26	0.19088	7.30027	2.40303	0.121101	0.999709	0.999709
MACO1	0.253968	4.78174	2.40139	0.121228	0.999709	0.999709
H2BC6-AS1	0.286454	0.700286	2.39571	0.121668	0.999709	0.999709
RNF19B	-0.167269	7.19069	2.39561	0.121676	0.999709	0.999709
HYDIN	1.53178	-1.59058	2.39561	0.121677	0.999709	0.999709
EPN1	0.140139	7.1526	2.39524	0.121705	0.999709	0.999709
CLECL1P	-0.28478	1.38055	2.39524	0.121705	0.999709	0.999709
LOC100130357	0.270822	1.5073	2.39357	0.121835	0.999709	0.999709
LOC107985221	0.356263	-0.125453	2.39213	0.121948	0.999709	0.999709
FGFR2	0.549095	0.178243	2.392	0.121958	0.999709	0.999709
PRPSAP2	0.12456	4.56793	2.39101	0.122035	0.999709	0.999709
CYB5R2	-0.361227	-0.303908	2.39085	0.122048	0.999709	0.999709
CEACAM8	-0.646736	3.11355	2.38926	0.122172	0.999709	0.999709
TLR8	-0.179408	6.33217	2.38683	0.122361	0.999709	0.999709
SAMD14	0.41906	2.1885	2.38516	0.122493	0.999709	0.999709
DLGAP5	0.439189	-0.408553	2.38512	0.122495	0.999709	0.999709
LSM7	-0.160441	3.72631	2.38425	0.122563	0.999709	0.999709
MAP3K13	-0.156439	3.04493	2.38284	0.122675	0.999709	0.999709
WASH5P	0.554423	-0.290542	2.38265	0.122689	0.999709	0.999709
LOC105374071	-0.418234	-0.869631	2.38048	0.12286	0.999709	0.999709
SPATA7	-0.216263	0.865962	2.38019	0.122882	0.999709	0.999709
SAFB2	-0.113081	6.55566	2.37985	0.12291	0.999709	0.999709
LOC124902110	0.792412	-1.67036	2.37926	0.122956	0.999709	0.999709
LOC101928143	-0.239043	2.5813	2.37875	0.122996	0.999709	0.999709
APOO	0.225785	2.15618	2.37808	0.123048	0.999709	0.999709
B4GALT2	0.232854	1.92631	2.37738	0.123104	0.999709	0.999709
LOC102723360_1	-0.675528	-0.897323	2.37706	0.123129	0.999709	0.999709
DTX4	0.18833	4.59633	2.37549	0.123253	0.999709	0.999709
CMTM5	0.32283	4.3444	2.3745	0.123331	0.999709	0.999709
LOC124904423	-0.254542	2.32022	2.37415	0.123359	0.999709	0.999709
RMND1	-0.168147	2.2874	2.37364	0.123399	0.999709	0.999709
RAB19	-0.377401	-0.747809	2.37196	0.123532	0.999709	0.999709
PHF20	-0.105902	5.45058	2.36964	0.123715	0.999709	0.999709
CR2	-0.272593	2.39932	2.36852	0.123804	0.999709	0.999709
CDR2L	0.482553	-1.09987	2.36821	0.123829	0.999709	0.999709
HPSE	-0.162106	5.28134	2.36725	0.123905	0.999709	0.999709
GCNT1	0.16248	3.25111	2.36444	0.124128	0.999709	0.999709
GJA4	0.686434	-1.70099	2.36433	0.124137	0.999709	0.999709
FANK1	0.548478	0.0229538	2.36415	0.124152	0.999709	0.999709
MED11	-0.126406	4.5504	2.36348	0.124205	0.999709	0.999709
LOC105371168	0.362172	-0.21519	2.3634	0.124211	0.999709	0.999709
C16orf54	-0.187224	7.85937	2.36147	0.124365	0.999709	0.999709
POLR2J	0.178705	5.88508	2.36108	0.124396	0.999709	0.999709
SBF2-AS1	0.474944	0.145774	2.36088	0.124412	0.999709	0.999709
WNT4	-0.327158	-0.487266	2.3604	0.12445	0.999709	0.999709
CPA5	0.81487	-0.547171	2.35955	0.124518	0.999709	0.999709
SLC38A11	-0.540211	-0.35524	2.35675	0.124742	0.999709	0.999709
ATXN10	0.126634	5.08774	2.35399	0.124962	0.999709	0.999709
TP53INP2	-0.278844	4.97491	2.35335	0.125014	0.999709	0.999709
ZNF296	-0.157444	3.24355	2.35332	0.125016	0.999709	0.999709
DTWD1	0.183703	2.3949	2.35082	0.125217	0.999709	0.999709
TMEM9B	0.176078	5.86395	2.35043	0.125248	0.999709	0.999709
WDR83OS	0.15637	6.18721	2.34981	0.125298	0.999709	0.999709
CGRRF1	0.232611	2.74406	2.34969	0.125308	0.999709	0.999709
B3GLCT	0.207583	1.91761	2.34938	0.125333	0.999709	0.999709
ALPK2	0.573437	-1.05708	2.34894	0.125368	0.999709	0.999709
TRBV2	0.398957	2.9384	2.34652	0.125563	0.999709	0.999709
LINC00671	-0.265057	1.53793	2.34482	0.1257	0.999709	0.999709
CCDC154	-0.209921	2.06593	2.34417	0.125752	0.999709	0.999709
C8orf88	0.524363	-0.681723	2.34242	0.125894	0.999709	0.999709
LOC105371925	-0.207145	1.03391	2.34082	0.126023	0.999709	0.999709
LOC100506358	-0.420134	-0.484093	2.34061	0.12604	0.999709	0.999709
TRAV5	-0.351997	2.50492	2.34052	0.126048	0.999709	0.999709
FAM157B	-0.275208	2.48751	2.33997	0.126092	0.999709	0.999709
FAAH	-0.15732	4.22928	2.33941	0.126137	0.999709	0.999709
SETD1B	-0.123439	6.70014	2.3377	0.126276	0.999709	0.999709
CSAD	-0.146411	5.89621	2.33521	0.126478	0.999709	0.999709
ADAM8	-0.160925	9.78887	2.33458	0.126529	0.999709	0.999709
CIP2A	0.329547	-0.454724	2.33449	0.126537	0.999709	0.999709
CYTL1	0.398125	-0.569425	2.33327	0.126635	0.999709	0.999709
PLK4	0.308588	-0.090054	2.32966	0.12693	0.999709	0.999709
VPS41	-0.115936	5.16191	2.32963	0.126932	0.999709	0.999709
TBC1D3D	-1.54884	-2.20301	2.32801	0.127064	0.999709	0.999709
LINC00900	-0.496494	-0.992147	2.32733	0.12712	0.999709	0.999709
MTHFR	0.116672	5.89266	2.32694	0.127152	0.999709	0.999709
IGHV3-33_1	0.634292	-0.348744	2.3243	0.127367	0.999709	0.999709
ADNP-AS1	-0.331018	-0.410121	2.32304	0.127471	0.999709	0.999709
HSP90B1	0.150368	7.45554	2.32219	0.127541	0.999709	0.999709
ZBTB26	0.18401	2.53374	2.32187	0.127566	0.999709	0.999709
PDK1-AS1	0.273548	0.88965	2.32083	0.127652	0.999709	0.999709
TOX-DT	0.222795	2.47506	2.31989	0.127729	0.999709	0.999709
FAM86HP	0.22697	0.68988	2.31922	0.127784	0.999709	0.999709
HLA-H_7	-1.12625	-2.16914	2.3168	0.127983	0.999709	0.999709
ZNF358	0.153143	3.71227	2.31634	0.128021	0.999709	0.999709
TOB1-AS1	-0.278042	-0.19952	2.31489	0.128141	0.999709	0.999709
NUP107	0.137495	4.08116	2.3141	0.128206	0.999709	0.999709
KDM5A	-0.11339	6.09428	2.31261	0.128329	0.999709	0.999709
TBX19	0.134527	3.21215	2.31259	0.12833	0.999709	0.999709
CARF	0.219627	1.96212	2.31135	0.128432	0.999709	0.999709
LINC00938	0.151588	3.71676	2.30968	0.128571	0.999709	0.999709
YJU2B	-0.0998414	5.94636	2.30843	0.128674	0.999709	0.999709
ARID4A	-0.147412	3.87011	2.30733	0.128765	0.999709	0.999709
MXRA8	-0.232379	3.14692	2.30689	0.128801	0.999709	0.999709
OPA1	0.186753	4.58764	2.30629	0.128851	0.999709	0.999709
CCDC9	-0.126883	5.67694	2.30621	0.128858	0.999709	0.999709
CDA	-0.238724	7.07385	2.30604	0.128872	0.999709	0.999709
LOC100130027	0.383318	-0.771156	2.3041	0.129033	0.999709	0.999709
UBE3B	0.104667	5.71728	2.30365	0.129071	0.999709	0.999709
LEAP2	-0.277154	0.127926	2.30293	0.12913	0.999709	0.999709
LINC02320	-0.312926	-0.0912753	2.30274	0.129146	0.999709	0.999709
MAP1LC3A	-0.254486	3.83032	2.3026	0.129158	0.999709	0.999709
LOC124903697	-0.279764	-0.194082	2.30248	0.129167	0.999709	0.999709
NCSTN	-0.127505	7.31027	2.30178	0.129226	0.999709	0.999709
SLC45A4	-0.195819	7.05909	2.30118	0.129276	0.999709	0.999709
SAT2	-0.114618	5.14238	2.29907	0.129452	0.999709	0.999709
DCK	0.189694	5.03483	2.29897	0.12946	0.999709	0.999709
OSTC	0.134184	4.94769	2.29883	0.129471	0.999709	0.999709
CFAP92	-0.174887	2.91097	2.29692	0.129631	0.999709	0.999709
RHBDD1	0.124568	4.40529	2.29474	0.129813	0.999709	0.999709
LOC124904252	-0.26743	1.08519	2.29404	0.129871	0.999709	0.999709
HYCC1	0.156188	3.31211	2.29347	0.129919	0.999709	0.999709
ZNF18	-0.117502	4.64156	2.2931	0.12995	0.999709	0.999709
TMEM40	0.301737	3.9284	2.29059	0.130161	0.999709	0.999709
IGF1R	-0.186036	5.74604	2.28518	0.130615	0.999709	0.999709
FKBP6P1	-0.261516	0.641101	2.2845	0.130673	0.999709	0.999709
OTOF	0.88705	3.05998	2.2835	0.130756	0.999709	0.999709
SNORA32	-0.343443	-0.353016	2.28038	0.13102	0.999709	0.999709
NUDT7	0.234432	1.77619	2.28018	0.131037	0.999709	0.999709
DDX11L2	0.651444	1.84625	2.27867	0.131164	0.999709	0.999709
TRBV3-2	1.18918	-1.74337	2.27707	0.1313	0.999709	0.999709
WDR46_4	1.50853	0.646249	2.27672	0.131329	0.999709	0.999709
LOC105375523	-0.46153	-0.876364	2.27651	0.131347	0.999709	0.999709
SIGLEC5	0.221265	7.17739	2.27462	0.131507	0.999709	0.999709
NCR3LG1	0.236659	1.63628	2.27438	0.131527	0.999709	0.999709
DENND1A	0.127499	5.9895	2.27404	0.131557	0.999709	0.999709
LOC101927863	0.258473	0.304603	2.26991	0.131907	0.999709	0.999709
CD248	-0.487662	2.56959	2.26883	0.131999	0.999709	0.999709
UBN1	-0.159033	7.59435	2.26878	0.132004	0.999709	0.999709
ZNF442	-0.43529	-0.918069	2.2685	0.132027	0.999709	0.999709
SH3BGRL	0.144008	7.21822	2.26791	0.132078	0.999709	0.999709
TRBJ2-3_1	-0.356252	0.0754509	2.26591	0.132248	0.999709	0.999709
HLA-A_2	-1.17134	0.500864	2.26479	0.132344	0.999709	0.999709
PELI1	-0.22087	6.44958	2.26381	0.132428	0.999709	0.999709
PDLIM1	0.177277	6.22892	2.26186	0.132595	0.999709	0.999709
SPOP	-0.138401	5.43639	2.26183	0.132597	0.999709	0.999709
FAM120AOS	0.121314	5.71826	2.26078	0.132687	0.999709	0.999709
TRIM26_7	-1.54457	-1.62895	2.25797	0.132929	0.999709	0.999709
TRBV23-1_1	-0.523529	0.116869	2.25692	0.133018	0.999709	0.999709
RBM6	-0.118797	7.21411	2.25595	0.133102	0.999709	0.999709
CDK1	0.492988	-1.04933	2.2551	0.133175	0.999709	0.999709
VEPH1	0.434488	-0.0682022	2.2534	0.133321	0.999709	0.999709
SASH1	-0.334887	1.97083	2.24939	0.133667	0.999709	0.999709
MMP25-AS1	-0.162921	4.0979	2.24854	0.133741	0.999709	0.999709
RPL23AP7	0.29474	2.26217	2.24824	0.133766	0.999709	0.999709
SMG7	0.121994	6.96882	2.2477	0.133813	0.999709	0.999709
PRPF3	-0.101617	6.15463	2.2472	0.133856	0.999709	0.999709
DOCK8	-0.159281	8.07932	2.24679	0.133892	0.999709	0.999709
SLC18A2-AS1	0.336474	3.28708	2.2465	0.133917	0.999709	0.999709
TERF2IP	0.284087	6.64584	2.24561	0.133994	0.999709	0.999709
CCDC159	-0.121912	4.70956	2.24432	0.134106	0.999709	0.999709
RPS6KB2	0.130892	6.82986	2.24411	0.134124	0.999709	0.999709
DDX6	-0.107045	6.79317	2.24409	0.134125	0.999709	0.999709
HCG26	-1.19579	0.912963	2.24185	0.13432	0.999709	0.999709
DACH1	-0.345911	-0.0246007	2.24123	0.134374	0.999709	0.999709
SAFB	-0.134414	6.83016	2.24082	0.134409	0.999709	0.999709
TNFRSF17	0.499017	1.53538	2.23957	0.134519	0.999709	0.999709
DAPK1	-0.165931	5.34644	2.23918	0.134552	0.999709	0.999709
MZT2A	0.208329	5.34317	2.23916	0.134554	0.999709	0.999709
MFAP3	-0.180966	3.82672	2.23716	0.134728	0.999709	0.999709
TMEM71	-0.152473	6.48282	2.23464	0.134948	0.999709	0.999709
DMXL2	-0.161868	5.31298	2.23291	0.1351	0.999709	0.999709
NET1	0.272555	2.22244	2.23037	0.135322	0.999709	0.999709
TCEA1	0.178928	5.17336	2.2294	0.135406	0.999709	0.999709
C14orf28	0.209784	1.63458	2.22693	0.135623	0.999709	0.999709
LAMTOR2	-0.117439	4.91332	2.2261	0.135696	0.999709	0.999709
TMEM80	0.128465	5.49201	2.22481	0.13581	0.999709	0.999709
AHSA2P	-0.155334	6.02453	2.2188	0.136339	0.999709	0.999709
ATOX1	0.127381	4.51693	2.21536	0.136643	0.999709	0.999709
SLC49A4	-0.153051	3.90747	2.2151	0.136666	0.999709	0.999709
C19orf44	-0.198882	1.38495	2.21497	0.136677	0.999709	0.999709
IGHV3-30	0.812789	-0.839239	2.21448	0.136721	0.999709	0.999709
ZNF581	0.108307	5.15606	2.2144	0.136728	0.999709	0.999709
LINC01138	0.132879	4.71842	2.21332	0.136824	0.999709	0.999709
SYCE1	1.11054	-2.17091	2.21274	0.136876	0.999709	0.999709
ADCY6	-0.331565	-0.0480496	2.21142	0.136993	0.999709	0.999709
SLC7A1	0.178631	4.5262	2.21074	0.137053	0.999709	0.999709
PPDPF	0.329807	7.78091	2.20932	0.137179	0.999709	0.999709
ANAPC1	-0.111396	4.42022	2.20846	0.137256	0.999709	0.999709
ADCY10P1	-0.174504	3.22925	2.20785	0.13731	0.999709	0.999709
LOC124905215	-0.482765	-0.66741	2.20782	0.137313	0.999709	0.999709
CCL2	-0.613914	-1.13877	2.20771	0.137323	0.999709	0.999709
NPC1	-0.157266	5.30806	2.20727	0.137362	0.999709	0.999709
MAN2A1	0.111901	5.20051	2.20627	0.137451	0.999709	0.999709
STIP1	-0.139455	6.31294	2.20597	0.137477	0.999709	0.999709
ZIK1	0.233574	1.89871	2.20491	0.137571	0.999709	0.999709
CRAT	0.177413	5.451	2.20447	0.137611	0.999709	0.999709
NUDT14	0.138003	3.40742	2.20257	0.137781	0.999709	0.999709
IKBKG	-0.131687	5.95707	2.20247	0.13779	0.999709	0.999709
SLC9A3-AS1	-0.297063	2.44319	2.20192	0.137839	0.999709	0.999709
ARHGAP27_1	0.694375	5.28992	2.19969	0.138038	0.999709	0.999709
HEBP2	-0.138139	5.78782	2.19831	0.138162	0.999709	0.999709
TIPARP	-0.148588	4.08696	2.19769	0.138218	0.999709	0.999709
OTX1	-0.315813	1.71783	2.19759	0.138227	0.999709	0.999709
TRGV4	0.56536	2.00168	2.1963	0.138342	0.999709	0.999709
FRS3	0.167649	2.30864	2.19568	0.138398	0.999709	0.999709
PLEKHA4	-0.276615	0.865927	2.19422	0.138529	0.999709	0.999709
TRBV4-2_1	0.60193	-1.51295	2.19406	0.138544	0.999709	0.999709
PPP1R12C	-0.106285	7.73966	2.19198	0.138731	0.999709	0.999709
KARS1	0.111648	7.07245	2.19198	0.138731	0.999709	0.999709
LOC124906266	-0.30761	0.689169	2.19082	0.138835	0.999709	0.999709
LOC124901142	0.630039	-1.5911	2.19065	0.138851	0.999709	0.999709
SIRPB3P	-0.279477	0.303472	2.19029	0.138883	0.999709	0.999709
TRIP12	0.171525	7.28092	2.1895	0.138954	0.999709	0.999709
BOLA3-DT	-0.221234	1.1038	2.18806	0.139084	0.999709	0.999709
LOC124901974	-0.198501	2.02977	2.18802	0.139088	0.999709	0.999709
LOC124904855	0.334384	0.646191	2.18798	0.139092	0.999709	0.999709
ARHGEF39	0.218002	1.20841	2.18785	0.139103	0.999709	0.999709
BACE1	0.159843	3.08025	2.18455	0.139402	0.999709	0.999709
MYCT1	0.37607	0.182134	2.18403	0.139449	0.999709	0.999709
FAM193B	-0.112171	7.51001	2.18381	0.139469	0.999709	0.999709
BBLN	0.135623	6.27056	2.1824	0.139597	0.999709	0.999709
GOLGA8B	-0.251274	4.93873	2.17962	0.139849	0.999709	0.999709
PFKFB4	-0.170688	7.12227	2.17879	0.139924	0.999709	0.999709
MYORG	-0.295676	-0.0966526	2.17813	0.139984	0.999709	0.999709
RIMBP3	-0.392176	0.842692	2.17662	0.140122	0.999709	0.999709
SLC12A2	-0.169836	1.78773	2.17655	0.140128	0.999709	0.999709
LOC124904889	-0.286216	-0.402722	2.17451	0.140314	0.999709	0.999709
HARS2	-0.119499	5.68955	2.17358	0.140399	0.999709	0.999709
TRBV27	0.480744	-0.484881	2.1713	0.140607	0.999709	0.999709
CDC37	-0.105386	6.88912	2.17106	0.14063	0.999709	0.999709
VCPKMT	-0.135624	3.97373	2.1692	0.140799	0.999709	0.999709
LOC124902640	0.250929	1.56914	2.16897	0.14082	0.999709	0.999709
LOC124900671	-0.442798	-0.790602	2.16882	0.140834	0.999709	0.999709
ARHGAP18	0.153949	3.12642	2.16859	0.140855	0.999709	0.999709
GABARAP	0.160298	9.63238	2.16837	0.140875	0.999709	0.999709
TTLL3	-0.135516	3.41906	2.16816	0.140895	0.999709	0.999709
TAB3	0.153922	4.45618	2.16537	0.141151	0.999709	0.999709
ITGA8	1.63644	-3.3156	2.16519	0.141167	0.999709	0.999709
NECTIN2	-0.305232	3.22046	2.16273	0.141394	0.999709	0.999709
GRTP1	-0.279285	0.402629	2.16235	0.141428	0.999709	0.999709
MOSPD2	-0.168464	5.0548	2.16217	0.141445	0.999709	0.999709
FXYD1	-0.266176	0.0646824	2.1612	0.141534	0.999709	0.999709
THBS4	0.279529	1.02053	2.16061	0.141588	0.999709	0.999709
ZFAND3	0.137783	7.44511	2.16007	0.141638	0.999709	0.999709
ALG11	0.254672	0.685696	2.15947	0.141694	0.999709	0.999709
MIR548AR	-0.359465	-1.26359	2.15683	0.141937	0.999709	0.999709
TNIP1	0.155361	9.06658	2.15674	0.141945	0.999709	0.999709
NINL	0.539506	1.94125	2.15559	0.142052	0.999709	0.999709
VENTX	-0.187232	3.87332	2.15363	0.142233	0.999709	0.999709
SAT1	-0.221332	8.73106	2.15322	0.142271	0.999709	0.999709
KATNIP	-0.127332	5.39167	2.15216	0.14237	0.999709	0.999709
ANXA9	-0.17763	4.15105	2.15177	0.142405	0.999709	0.999709
HEBP1	0.143193	4.59209	2.15167	0.142415	0.999709	0.999709
PIWIL4	-0.18809	1.73703	2.15104	0.142474	0.999709	0.999709
NEAT1	-0.227167	4.37576	2.14895	0.142667	0.999709	0.999709
PCDHGA10	-0.693233	-1.57163	2.14777	0.142778	0.999709	0.999709
SART3	-0.133723	5.72052	2.14719	0.142831	0.999709	0.999709
TMCC1	-0.144704	5.5905	2.14532	0.143005	0.999709	0.999709
GREP1	-0.313381	-0.323134	2.14448	0.143084	0.999709	0.999709
CCDC13-AS2	-0.255257	0.930544	2.14404	0.143124	0.999709	0.999709
PHLPP1	-0.212354	3.42759	2.14393	0.143135	0.999709	0.999709
PSMA6	0.337275	-0.222218	2.14378	0.143149	0.999709	0.999709
TXNDC11	0.10766	5.68081	2.14321	0.143202	0.999709	0.999709
DHX34	-0.164889	7.4136	2.14302	0.14322	0.999709	0.999709
TIFA	0.157846	3.83912	2.14174	0.143339	0.999709	0.999709
CEP19	-0.201532	4.30593	2.14103	0.143405	0.999709	0.999709
NRN1	-0.571234	-1.01101	2.14034	0.14347	0.999709	0.999709
[truncated: 14,097 more rows]

## Sheet: Supplementary Table 6
Supplementary Table 5: The DEGs from sea level between AMS and non-eAMS group of GSE75665
	Gene	AG	AD
2025-03-08	2025-03-08	1.06828	0.47316
ACTA1	ACTA1	1.19843	-0.975252
ADIPOR1	ADIPOR1	4.52777	0.45675
ALPL	ALPL	3.11899	0.676631
ANXA2P2	ANXA2P2	0.316116	-0.473801
ASCC2	ASCC2	3.16109	0.600007
BAG1	BAG1	2.10546	0.462516
BBS5	BBS5	0.895552	-0.77298
BCL2L1	BCL2L1	4.24337	0.611563
BIRC3	BIRC3	0.516435	-0.444009
BLVRB	BLVRB	2.27227	0.414057
BSG	BSG	4.48753	0.42504
C5orf4	C5orf4	0.924604	0.422046
CA5B	CA5B	0.831537	-0.522707
CBX5	CBX5	0.872474	-0.381823
CD52	CD52	2.77356	-0.448734
CDC34	CDC34	1.91737	0.490648
CLK1	CLK1	0.535769	-0.415785
CSDA	CSDA	3.91125	0.493185
DCAF12	DCAF12	3.47807	0.486404
DPM2	DPM2	1.49894	0.459531
DUSP1	DUSP1	2.11374	0.509838
EIF2AK1	EIF2AK1	2.49186	0.395041
EIF5AL1	EIF5AL1	0.859671	-0.605568
ELK4	ELK4	0.344923	-0.428041
ELOF1	ELOF1	0.954472	0.384655
EPB49	EPB49	4.65021	0.500859
EVI2A	EVI2A	0.503993	-0.443391
FAM157B	FAM157B	0.534568	-0.38074
FAM210B	FAM210B	2.73889	0.437628
FAM46C	FAM46C	1.02938	0.572929
FCGR2B	FCGR2B	1.19214	-0.451485
FCGR2C	FCGR2C	1.95341	-0.465132
FKBP8	FKBP8	6.07187	0.441887
FLJ45340	FLJ45340	3.92832	-0.44949
FOS	FOS	1.00061	0.456443
FOXO4	FOXO4	1.02247	0.497232
FTH1P3	FTH1P3	4.06801	-1.27918
GK	GK	0.421845	0.424501
GLRX5	GLRX5	1.52895	0.457165
GMPR	GMPR	1.29427	0.542783
GOSR1	GOSR1	2.28215	-0.585387
GPX1	GPX1	4.24216	0.421535
GSPT1	GSPT1	2.65916	0.505391
GUK1	GUK1	3.15137	0.421752
GYPC	GYPC	4.72435	0.452906
HAGH	HAGH	1.14034	0.51007
HBD	HBD	6.67326	-0.492741
HBM	HBM	1.18585	0.633659
HLA-DQA1	HLA-DQA1	2.12386	-0.621055
HLA-DQB1	HLA-DQB1	2.42482	-1.26208
HLA-DRA	HLA-DRA	4.6673	-0.427576
HLA-DRB1	HLA-DRB1	3.88589	-0.670183
HLA-DRB5	HLA-DRB5	3.19172	-1.2324
HLA-DRB6	HLA-DRB6	0.755193	-0.687059
HLA-G	HLA-G	2.51907	-1.18871
HLA-H	HLA-H	4.51339	-0.530314
HLA-J	HLA-J	1.00636	-0.869306
HLA-L	HLA-L	1.01873	-0.883749
HNRNPA1L2	HNRNPA1L2	1.39607	-0.590017
HNRNPU-AS1	HNRNPU-AS1	0.597695	-0.400015
ICAM1	ICAM1	0.757041	0.446583
IGJ	IGJ	3.13803	-0.632134
IGLL1	IGLL1	0.680006	-0.889319
IGLL5	IGLL5	4.90453	-0.587123
IL6ST	IL6ST	0.509231	-0.404139
IL7R	IL7R	1.43695	-0.380427
IRGQ	IRGQ	0.604195	-0.537818
LILRA4	LILRA4	0.268646	-0.434879
LINC00265	LINC00265	1.84681	-0.711017
LOC100190986	LOC100190986	0.367656	-0.45936
LOC100272216	LOC100272216	1.15902	-0.422906
LOC100288069	LOC100288069	0.625935	-0.404532
LOC100505815	LOC100505815	1.0974	-0.456108
LOC399744	LOC399744	1.94692	-0.737202
LOC731275	LOC731275	2.95439	-0.656237
LPP	LPP	2.43033	-0.443339
LRRC37A	LRRC37A	0.408044	-0.430804
LRRC58	LRRC58	0.452602	-0.463643
LYL1	LYL1	2.37224	0.503614
MAF1	MAF1	2.47123	0.386986
MALAT1	MALAT1	6.43412	-0.546011
MBNL3	MBNL3	0.965855	0.388377
MCOLN1	MCOLN1	0.835054	0.408682
MDM4	MDM4	1.92562	-0.394215
METTL21A	METTL21A	2.68411	-0.493559
MICAL2	MICAL2	0.831924	0.389573
MIR4461	MIR4461	2.95944	-1.39586
MIR650	MIR650	0.651841	-0.461511
MKRN1	MKRN1	1.90304	0.562241
MPP1	MPP1	2.80267	0.505427
MS4A1	MS4A1	1.90421	-0.419818
MTRNR2L1	MTRNR2L1	4.07483	-1.64372
MTRNR2L10	MTRNR2L10	1.42744	-1.05542
MTRNR2L2	MTRNR2L2	3.83746	-1.5834
MTRNR2L3	MTRNR2L3	0.468214	-0.842254
MTRNR2L8	MTRNR2L8	5.79453	-1.99661
MUTED-TXNDC5	MUTED-TXNDC5	2.56656	-0.438751
MXI1	MXI1	1.17335	0.385575
MZB1	MZB1	0.580964	-0.421984
NBPF10	NBPF10	0.977097	0.457959
NEK5	NEK5	1.26787	-0.606744
NFIX	NFIX	1.34779	0.596363
NOL9	NOL9	0.683964	-0.381005
ODF2L	ODF2L	0.796477	-0.620735
OR2W3	OR2W3	0.424019	0.494575
PABPC3	PABPC3	1.40528	-0.920114
PDCD4	PDCD4	0.839489	-0.381453
PDZK1IP1	PDZK1IP1	1.30857	0.538454
PGAM4	PGAM4	0.832317	-0.474043
PINK1	PINK1	1.52518	0.463819
PNPO	PNPO	0.328113	-0.448094
POLL	POLL	0.962747	0.390931
POTEE	POTEE	1.29253	-0.969343
POTEF	POTEF	1.01891	-0.964632
POTEM	POTEM	1.24651	-1.01521
PRDX2	PRDX2	1.65954	0.45733
PSMF1	PSMF1	3.51374	0.392635
RAD23A	RAD23A	2.30763	0.414205
RBM38	RBM38	3.44549	0.580127
RNF10	RNF10	3.93263	0.49227
RNF123	RNF123	1.0131	0.515152
RPL13AP20	RPL13AP20	1.79055	-0.990777
RPL17	RPL17	2.55377	-0.501673
RPL17-C18ORF32	RPL17-C18ORF32	2.62904	-0.481879
RPL23	RPL23	1.91731	-0.475344
RPL23A	RPL23A	4.54483	-0.460056
RPL26	RPL26	2.33184	-0.551769
RPL27	RPL27	2.59181	-0.480358
RPL27A	RPL27A	3.90372	-0.442393
RPL31	RPL31	0.7407	-0.463264
RPL34	RPL34	0.709663	-0.530423
RPL36A	RPL36A	0.715806	-0.422755
RPL36A-HNRNPH2	RPL36A-HNRNPH2	1.7597	-0.383187
RPL39	RPL39	1.41617	-0.494487
RPL7	RPL7	2.5611	-0.53337
RPL9	RPL9	2.24557	-0.555517
RPS15A	RPS15A	2.2198	-0.394858
RPS17	RPS17	2.85864	-0.474528
RPS17L	RPS17L	2.85864	-0.474528
RPS24	RPS24	2.41967	-0.533609
RPS27	RPS27	3.89378	-0.406606
RPS27A	RPS27A	1.74473	-0.401507
RPS3A	RPS3A	2.77909	-0.704738
RPS7	RPS7	1.54386	-0.47902
RPSAP58	RPSAP58	2.54876	-0.495608
RPSAP9	RPSAP9	1.32693	-0.897641
RSPO1	RSPO1	0.551455	-0.860752
RUNDC3A	RUNDC3A	0.475817	0.412466
SAR1B	SAR1B	0.374223	-0.446226
SELENBP1	SELENBP1	2.20149	0.752768
SIAH2	SIAH2	1.24142	0.455539
SLC1A5	SLC1A5	0.45854	0.493909
SLC25A37	SLC25A37	4.21793	0.407261
SLC25A39	SLC25A39	6.07508	0.507414
SLC38A5	SLC38A5	1.1223	0.395488
SLC6A8	SLC6A8	1.08879	0.691747
SLC9A4	SLC9A4	1.30983	-0.469515
SMOX	SMOX	0.603612	0.403549
SPC25	SPC25	1.16437	-0.410284
ST6GALNAC4	ST6GALNAC4	1.18035	0.383202
STRADB	STRADB	2.60337	0.40512
TESC	TESC	0.866555	0.535142
TMEM111	TMEM111	0.899252	0.428112
TMEM123	TMEM123	2.06596	-0.381631
TMEM176A	TMEM176A	0.882988	-0.636916
TMEM176B	TMEM176B	1.28923	-0.674267
TMOD1	TMOD1	0.553644	0.537264
TNS1	TNS1	1.66263	0.652574
TP53INP1	TP53INP1	0.661815	-0.50308
TPGS2	TPGS2	0.479293	0.454772
TRIM58	TRIM58	3.06993	0.563296
TRPM7	TRPM7	0.438996	-0.386638
TSTA3	TSTA3	0.958128	0.618055
TXNDC5	TXNDC5	2.55965	-0.440277
UBB	UBB	5.74317	0.652733
UBE2O	UBE2O	0.585457	0.534175
UBXN6	UBXN6	3.20722	0.493156
XKR9	XKR9	0.87971	-0.722565
ZNF264	ZNF264	0.986455	-0.44511
ZNF587	ZNF587	0.859403	-0.476308
ZNF793	ZNF793	0.314593	-0.752023

## Sheet: Supplementary Table 7
Supplementary Table 6: The DEGs from high altitude between AMS and non-eAMS group of GSE75665
	Gene	AG	AD
2025-09-15	2025-09-15	0.502898	-0.401558
2025-03-08	2025-03-08	1.19182	0.956472
ABLIM1	ABLIM1	1.52694	-0.397672
ABTB1	ABTB1	3.53419	0.426032
ACAP2	ACAP2	0.929582	-0.587817
ACTA1	ACTA1	0.7108	-1.9505
ACTR2	ACTR2	2.41199	-0.406959
ADAM10	ADAM10	0.518527	-0.394663
ADD3	ADD3	1.29243	-0.509418
ADIPOR1	ADIPOR1	4.75614	0.913501
ADNP	ADNP	0.521253	-0.545719
ADPGK	ADPGK	0.865991	-0.384042
ADRBK2	ADRBK2	0.253283	-0.513252
AFF1	AFF1	0.508156	-0.487336
AFF4	AFF4	0.214744	-0.485196
AK1	AK1	1.14998	-0.516725
AKT1S1	AKT1S1	0.785277	0.541997
ALAS2	ALAS2	6.47123	1.28721
ALOX5AP	ALOX5AP	2.82845	0.390404
ANKRD12	ANKRD12	2.12651	-0.648302
ANP32B	ANP32B	2.14849	0.391817
ANXA1	ANXA1	1.29301	-0.538807
ANXA5	ANXA5	1.83339	-0.566638
AP1G1	AP1G1	0.901045	-0.630981
AP1S2	AP1S2	0.968097	-0.675653
AP2A1	AP2A1	2.92991	0.500444
AP2M1	AP2M1	3.22983	0.481966
AP2S1	AP2S1	0.988547	0.4105
AP3M1	AP3M1	0.305503	-0.405324
APAF1	APAF1	0.309545	-0.44243
APEX1	APEX1	1.20762	-0.381075
APOBEC3D	APOBEC3D	0.348633	-0.490799
APP	APP	0.447671	-0.650027
APRT	APRT	0.639688	-0.718347
AQP3	AQP3	0.606452	-0.583218
ARGLU1	ARGLU1	0.364487	-0.467337
ARHGEF3	ARHGEF3	0.696144	-0.508874
ARL6IP5	ARL6IP5	1.55868	-0.442133
ARL8B	ARL8B	0.294124	-0.611359
ARNT	ARNT	0.554144	-0.459748
ARPP19	ARPP19	1.08715	-0.55507
ARRDC3	ARRDC3	0.722354	-0.517682
ARSA	ARSA	0.974704	-0.474
ASCC2	ASCC2	3.4611	1.20001
ASH1L	ASH1L	0.600507	-0.505477
ATG2A	ATG2A	1.59461	0.449231
ATG9A	ATG9A	1.46872	0.414623
ATHL1	ATHL1	2.99005	0.37981
ATM	ATM	0.640953	-0.803333
ATP11B	ATP11B	0.455431	-0.428371
ATP2B1	ATP2B1	0.477199	-0.541837
ATP5L	ATP5L	0.693288	-0.471718
ATP6V0C	ATP6V0C	4.45738	0.547102
ATP6V1A	ATP6V1A	0.748847	-0.477297
ATRX	ATRX	0.536939	-0.757174
ATXN7L3B	ATXN7L3B	0.866134	-0.387342
B2M	B2M	5.99159	-0.415868
B4GALT3	B4GALT3	1.18537	0.38321
BABAM1	BABAM1	1.23492	0.580309
BAG1	BAG1	2.33671	0.925032
BAG6	BAG6	3.40378	0.605853
BBS5	BBS5	0.509062	-1.54596
BCL2L1	BCL2L1	4.54915	1.22313
BLVRB	BLVRB	2.47929	0.828114
BMF	BMF	0.36394	-0.456896
BNIP3L	BNIP3L	2.72868	0.648202
BRD7	BRD7	0.316721	-0.391619
BSG	BSG	4.55174	0.803671
BTK	BTK	0.265856	-0.776533
C10orf46	C10orf46	0.906831	-0.544456
C12orf35	C12orf35	2.76468	-0.432297
C14orf43	C14orf43	0.845834	-0.581568
C17orf103	C17orf103	1.88093	0.409181
C1orf63	C1orf63	0.708221	-0.534569
C20orf118	C20orf118	0.52714	-0.433042
C22orf25	C22orf25	1.81342	0.457645
C2orf18	C2orf18	0.568281	-0.480257
C5orf4	C5orf4	1.13563	0.844092
C7orf73	C7orf73	0.830267	0.547724
C9orf167	C9orf167	0.613947	-0.415836
C9orf78	C9orf78	3.02577	0.686722
CA5B	CA5B	0.570184	-1.04541
CANX	CANX	2.12398	-0.468419
CAPZA1	CAPZA1	2.21868	-0.412929
CASP2	CASP2	1.25811	-0.553231
CAST	CAST	1.25539	-0.398654
CBFA2T2	CBFA2T2	0.45574	-0.523275
CBL	CBL	1.52129	-0.473761
CBX5	CBX5	0.681563	-0.763645
CCDC88B	CCDC88B	2.40533	0.38929
CCND2	CCND2	1.14123	-0.419692
CCNDBP1	CCNDBP1	1.43169	0.41107
CCR7	CCR7	2.51503	-0.617764
CCT8	CCT8	0.475396	-0.473342
CD164	CD164	1.57285	-0.6027
CD22	CD22	1.48922	-0.410651
CD302	CD302	1.55577	-0.468198
CD44	CD44	3.02347	-0.751896
CD47	CD47	1.03379	-0.722119
CD52	CD52	2.54919	-0.897469
CD79A	CD79A	2.905	-0.496939
CD79B	CD79B	0.860909	-0.397792
CD84	CD84	1.00489	-0.538893
CD8A	CD8A	1.79401	0.379223
CDC34	CDC34	2.16269	0.981296
CDC42SE2	CDC42SE2	1.62375	-0.394982
CDIPT	CDIPT	1.81729	0.463728
CDS2	CDS2	1.77886	-0.410486
CEBPB	CEBPB	2.19155	0.411118
CECR1	CECR1	3.13858	-0.410212
CELF1	CELF1	0.816272	-0.426673
CHD1	CHD1	0.222227	-0.391105
CHKB	CHKB	1.00649	0.420454
CHKB-CPT1B	CHKB-CPT1B	1.25998	0.383666
CHMP7	CHMP7	1.08956	-0.429698
CLC	CLC	0.40187	-0.431815
CLEC2D	CLEC2D	1.15198	-0.463852
CLINT1	CLINT1	0.210248	-0.569421
CLK1	CLK1	0.280303	-0.829868
CLN3	CLN3	0.405842	-0.71326
CLN6	CLN6	0.379282	-0.422899
CMTM6	CMTM6	1.72244	-0.551532
CNOT1	CNOT1	0.734971	-0.517594
CNOT2	CNOT2	0.820584	-0.395986
CNOT6L	CNOT6L	0.355658	-0.638852
CNPPD1	CNPPD1	1.94447	0.479913
COMMD9	COMMD9	0.698127	-0.403875
CPD	CPD	1.13881	-0.425508
CPNE3	CPNE3	0.307947	-0.421378
CREB1	CREB1	0.452444	-0.488648
CREG1	CREG1	1.0616	0.51349
CRLF3	CRLF3	0.686301	-0.586001
CS	CS	2.13168	-0.378681
CSDA	CSDA	4.15784	0.98637
CSF2RB	CSF2RB	2.93074	-0.722517
CST3	CST3	3.50582	-0.719607
CSTB	CSTB	0.508297	-0.620641
CTSA	CTSA	2.68222	-0.663655
CTSB	CTSB	3.91335	0.394325
CXCR5	CXCR5	0.376152	-0.64584
CYB561D1	CYB561D1	0.330004	-0.391149
CYBA	CYBA	3.68437	-0.717483
CYBB	CYBB	2.38084	-1.01806
CYLD	CYLD	0.98391	-0.431819
CYP20A1	CYP20A1	0.283505	-0.491052
CYTIP	CYTIP	1.68419	-0.566881
DAPP1	DAPP1	0.277478	-0.401165
DCAF12	DCAF12	3.72127	0.972808
DCP1A	DCP1A	0.825591	-0.445624
DDX11L10	DDX11L10	1.23619	-0.413305
DDX11L2	DDX11L2	0.704292	-0.701446
DDX11L9	DDX11L9	1.10833	-0.516576
DDX17	DDX17	3.95394	-0.396294
DDX21	DDX21	0.739896	-0.478811
DDX6	DDX6	1.93929	-0.391375
DEGS1	DEGS1	0.257569	-0.432021
DENND2D	DENND2D	1.58726	-0.402339
DICER1	DICER1	0.8616	-0.404759
DNAJB2	DNAJB2	1.21046	0.586288
DOCK10	DOCK10	0.748314	-0.515824
DOCK11	DOCK11	1.29226	-0.579679
DOCK5	DOCK5	1.46971	-0.382681
DOK3	DOK3	3.00341	-0.666033
DPM2	DPM2	1.72871	0.919062
DPYSL2	DPYSL2	0.818702	-0.565856
DUSP1	DUSP1	2.36866	1.01968
DUSP7	DUSP7	0.74511	-0.473442
DYSF	DYSF	2.99314	0.463955
EDEM1	EDEM1	0.75883	-0.607924
EEF1A1	EEF1A1	6.81884	-0.49269
EEF1B2	EEF1B2	1.01573	-0.583425
EEF1G	EEF1G	4.85126	-0.509944
EID1	EID1	0.268336	-0.477893
EIF2A	EIF2A	0.316203	-0.471915
EIF2AK1	EIF2AK1	2.68938	0.790082
EIF2AK2	EIF2AK2	0.22876	-0.455335
EIF2S3	EIF2S3	1.8458	-0.386005
EIF3B	EIF3B	1.45608	0.388315
EIF3E	EIF3E	1.46157	-0.703081
EIF3M	EIF3M	1.27768	-0.510649
EIF4A2	EIF4A2	0.976827	-0.6176
EIF4B	EIF4B	3.24612	-0.440185
EIF5AL1	EIF5AL1	0.556887	-1.21114
EIF5B	EIF5B	0.6475	-0.426623
ELF1	ELF1	1.16122	-0.433895
ELOF1	ELOF1	1.1468	0.769311
EMB	EMB	1.60994	-0.466682
EML4	EML4	0.762822	-0.445576
EMR1	EMR1	0.653577	-0.545893
ENTPD1	ENTPD1	1.60642	-0.475793
ENTPD4	ENTPD4	0.950387	-0.481453
EPB41	EPB41	1.8298	1.10784
EPB42	EPB42	2.1514	0.787676
EPB49	EPB49	4.83523	0.985166
ERAP1	ERAP1	0.441737	-0.435316
ERAP2	ERAP2	1.03035	-0.414937
ERBB2IP	ERBB2IP	0.42564	-0.581964
ETS1	ETS1	2.72751	-0.486039
EVI2A	EVI2A	0.278677	-0.884972
EYA3	EYA3	0.348285	-0.501399
F13A1	F13A1	2.29966	-0.687241
FAIM3	FAIM3	3.14923	-0.501327
FAM104A	FAM104A	1.18047	0.65446
FAM107B	FAM107B	1.1795	-0.395413
FAM117A	FAM117A	2.21718	0.547918
FAM157B	FAM157B	0.344198	-0.761481
FAM210B	FAM210B	2.95771	0.875255
FAM46C	FAM46C	1.31585	1.14586
FAM49A	FAM49A	1.07788	-0.429762
FAM8A1	FAM8A1	1.19925	-0.461402
FAU	FAU	2.96244	-0.424872
FBXL18	FBXL18	0.306013	-0.719359
FBXL20	FBXL20	1.07644	-0.649093
FBXO7	FBXO7	4.16705	0.728953
FBXO9	FBXO9	0.796444	0.725795
FCER2	FCER2	0.602463	-0.459882
FCGR2B	FCGR2B	0.966397	-0.902971
FCGR2C	FCGR2C	1.72085	-0.930263
FCGR3A	FCGR3A	4.90828	-0.632894
FCHSD2	FCHSD2	0.624453	-0.403268
FGF5	FGF5	0.903461	-0.670835
FGFBP2	FGFBP2	0.463634	0.381909
FGL2	FGL2	2.55667	-0.386465
FIS1	FIS1	0.437442	0.514791
FKBP1A	FKBP1A	2.98921	-0.753032
FKBP8	FKBP8	6.29281	0.883775
FLJ45340	FLJ45340	3.70357	-0.89898
FOS	FOS	1.22884	0.912885
FOXJ3	FOXJ3	0.284528	-0.558958
FOXO1	FOXO1	0.471362	-0.418357
FOXO3	FOXO3	1.47551	0.610563
FOXO4	FOXO4	1.27109	0.994464
FTH1P3	FTH1P3	3.42842	-2.55836
FTL	FTL	7.72749	-0.651471
FXYD5	FXYD5	3.80863	-0.406874
FZR1	FZR1	0.881235	0.387434
G3BP2	G3BP2	0.370863	-0.551706
GAA	GAA	1.61586	-0.50638
GAPT	GAPT	0.946918	-0.427734
GATA1	GATA1	0.624358	0.736555
GATAD2B	GATAD2B	1.51869	-0.437422
GBA	GBA	0.755975	-0.558328
GCC2	GCC2	0.366918	-0.584954
GDE1	GDE1	1.30049	0.429243
GDI2	GDI2	2.01199	-0.476506
GIMAP1-GIMAP5	GIMAP1-GIMAP5	1.84476	-0.378964
GIMAP4	GIMAP4	2.53791	-0.537316
GIMAP5	GIMAP5	1.67685	-0.435204
GIMAP7	GIMAP7	0.961393	-0.637202
GLIPR1	GLIPR1	1.83447	-0.414719
GLRX5	GLRX5	1.75753	0.914329
GLUL	GLUL	3.86797	0.410363
GMPR	GMPR	1.56566	1.08557
GNA13	GNA13	1.43216	-0.426883
GNL3L	GNL3L	1.34652	-0.493555
GNPTAB	GNPTAB	0.287896	-0.426486
GNRHR2	GNRHR2	1.37681	-0.706943
GOLGA7	GOLGA7	0.489272	-0.41193
GOLGA8A	GOLGA8A	0.447739	-0.445314
GOLGA8B	GOLGA8B	0.37827	-0.527329
GON4L	GON4L	1.08638	-0.577824
GOSR1	GOSR1	1.98929	-1.17069
GPI	GPI	1.70378	-0.744369
GPR155	GPR155	0.879861	-0.562957
GPR56	GPR56	1.54076	0.443586
GPX1	GPX1	4.45293	0.84307
GRINA	GRINA	3.74428	0.573326
GRK6	GRK6	2.11725	0.626781
GSN	GSN	1.67492	-0.39777
GSPT1	GSPT1	2.71495	0.96791
GUK1	GUK1	3.2502	0.869872
GYPC	GYPC	4.92821	0.917106
H6PD	H6PD	1.26497	-0.388548
HADHA	HADHA	1.86851	-0.682016
HAGH	HAGH	1.38677	1.02189
HBD	HBD	6.42689	-0.985482
HBM	HBM	1.50268	1.26732
HDGF	HDGF	3.44047	0.576524
HEATR1	HEATR1	0.520245	-0.37908
HECA	HECA	1.01978	-0.440302
HELZ	HELZ	0.613652	-0.461193
HERPUD1	HERPUD1	1.27464	-0.593214
HEXB	HEXB	0.614939	-0.501326
HIATL1	HIATL1	0.483708	-0.558336
HIF1A	HIF1A	1.24392	-0.546135
HIF1AN	HIF1AN	0.855064	-0.386678
HIPK2	HIPK2	0.686651	-0.484992
HIST1H2BK	HIST1H2BK	1.00608	0.685496
HLA-C	HLA-C	6.66087	-0.588273
HLA-DMB	HLA-DMB	1.60396	-0.472376
HLA-DOA	HLA-DOA	0.53849	-0.495392
HLA-DPB1	HLA-DPB1	3.03278	-0.592691
HLA-DQA1	HLA-DQA1	1.81333	-1.24211
HLA-DQA2	HLA-DQA2	0.297046	-0.667334
HLA-DQB1	HLA-DQB1	1.79365	-2.52411
HLA-DRA	HLA-DRA	4.45351	-0.855152
HLA-DRB1	HLA-DRB1	3.5508	-1.34037
HLA-DRB5	HLA-DRB5	2.57552	-2.46481
HLA-DRB6	HLA-DRB6	0.411664	-1.37412
HLA-F	HLA-F	3.41521	-0.384452
HLA-G	HLA-G	1.92472	-2.37742
HLA-H	HLA-H	4.24823	-1.06063
HLA-J	HLA-J	0.571704	-1.73861
HLA-L	HLA-L	0.576857	-1.7675
HLX	HLX	0.734944	0.391163
HMGA1	HMGA1	2.29757	-0.379987
HMGB1	HMGB1	1.71408	-0.383441
HMGN1	HMGN1	0.303984	-0.492946
HNRNPA1	HNRNPA1	2.8671	-0.470693
HNRNPA1L2	HNRNPA1L2	1.0994	-1.18334
HNRNPA1P10	HNRNPA1P10	2.77557	-0.445642
HNRNPH1	HNRNPH1	1.73432	-0.563105
HNRNPU-AS1	HNRNPU-AS1	0.397687	-0.80003
HOOK3	HOOK3	0.266654	-0.75056
HP1BP3	HP1BP3	1.47325	-0.432569
HPS1	HPS1	1.30064	1.18324
HPSE	HPSE	0.507447	-0.521128
HSP90B1	HSP90B1	2.30339	-0.502065
HSPA9	HSPA9	0.609971	-0.428012
HSPB1	HSPB1	0.628873	0.422187
ICAM1	ICAM1	0.314269	-0.455111
IER2	IER2	2.18775	0.463899
IFNAR1	IFNAR1	1.49426	-0.505652
IFNGR1	IFNGR1	0.711096	-0.677805
IGF1R	IGF1R	0.733063	-0.440181
IGF2BP2	IGF2BP2	1.01703	0.573667
IGJ	IGJ	2.82197	-1.26427
IGLL1	IGLL1	0.235347	-1.77864
IGLL5	IGLL5	4.60935	-1.17524
IL2RG	IL2RG	3.248	-0.82072
IL6R	IL6R	0.510412	-0.429052
IL6ST	IL6ST	0.305448	-0.811707
IL7R	IL7R	1.24674	-0.760853
ILF2	ILF2	0.665633	-0.412216
INPP5K	INPP5K	1.63839	0.480454
IPCEF1	IPCEF1	0.436706	-0.456391
IPO9	IPO9	0.755761	-0.408907
IRAK3	IRAK3	0.86383	-0.590565
IRAK4	IRAK4	0.631693	-0.434804
IRF4	IRF4	0.382939	-0.731834
IRF8	IRF8	0.70741	-0.62111
IRGQ	IRGQ	0.335286	-1.07564
ITGA2B	ITGA2B	2.32999	-0.444439
ITGA4	ITGA4	1.57855	-0.743551
ITK	ITK	1.22803	-0.442421
ITM2C	ITM2C	1.09765	-0.594396
IVD	IVD	0.26218	-0.463795
JAK3	JAK3	2.29188	-0.688596
JAZF1	JAZF1	1.07492	0.628496
JUNB	JUNB	3.18924	0.46842
KCNE3	KCNE3	0.720132	-0.668572
KCTD12	KCTD12	0.876351	-0.50234
KDELR1	KDELR1	1.1791	-0.504473
KDM3A	KDM3A	0.436133	-0.387538
KIAA0494	KIAA0494	1.71167	-0.384925
KIAA1539	KIAA1539	1.76184	0.655456
KIAA2018	KIAA2018	0.21655	-0.468842
KPNA4	KPNA4	0.75826	-0.508317
KRR1	KRR1	0.412524	-0.549987
LAIR1	LAIR1	1.53543	-0.395715
LAPTM4A	LAPTM4A	0.445059	-0.555234
LARS	LARS	0.262671	-0.416429
LBR	LBR	1.17804	-0.382935
LDHA	LDHA	1.65805	-0.437732
LDHB	LDHB	1.03576	-0.425182
LDLRAP1	LDLRAP1	2.1663	-0.40267
LEF1	LEF1	1.78963	-0.636275
LGALS3	LGALS3	0.898937	0.707183
LGALS9C	LGALS9C	0.277637	-0.507963
LILRB4	LILRB4	0.529389	-0.552352
LIMD1	LIMD1	0.291867	-0.584458
LIMS1	LIMS1	0.749424	-0.444552
LINC00265	LINC00265	1.4913	-1.42203
LIPA	LIPA	0.212888	-1.05684
LMBRD1	LMBRD1	0.203575	-0.420948
LOC100272216	LOC100272216	0.947571	-0.845812
LOC100288069	LOC100288069	0.423669	-0.809064
LOC100288778	LOC100288778	0.97337	-0.708129
LOC100505815	LOC100505815	0.869342	-0.912215
LOC283663	LOC283663	0.707313	-0.556593
LOC399744	LOC399744	1.57832	-1.4744
LOC731275	LOC731275	2.62627	-1.31247
LOC96610	LOC96610	0.619561	-0.645224
LPCAT2	LPCAT2	0.597679	-0.534484
LPGAT1	LPGAT1	0.650788	-0.395235
LPP	LPP	2.19943	-0.893628
LRG1	LRG1	1.45967	0.386155
LRPPRC	LRPPRC	0.330812	-0.56091
LRRC33	LRRC33	0.718673	-0.401243
LRRC37A2	LRRC37A2	0.498376	-0.632858
LRRC58	LRRC58	0.220781	-0.927287
LUC7L3	LUC7L3	0.708202	-0.54347
LY75-CD302	LY75-CD302	1.74137	-0.490498
LYL1	LYL1	2.62405	1.00723
LYST	LYST	1.08864	-0.68561
LYZ	LYZ	5.1627	-0.743151
MAF1	MAF1	2.66472	0.773972
MALAT1	MALAT1	6.16112	-1.09202
MAML1	MAML1	1.15965	-0.507112
MAN2A2	MAN2A2	1.89469	0.416495
MAP2K3	MAP2K3	2.60562	0.594235
MAP3K1	MAP3K1	0.798628	-0.689544
MAP3K2	MAP3K2	0.657251	-0.513525
MAT2A	MAT2A	1.28442	-0.474702
MATR3	MATR3	0.43879	-0.66428
MBNL1	MBNL1	1.63776	-0.605062
MBNL3	MBNL3	1.1412	0.786174
MCMBP	MCMBP	0.509575	-0.435245
MCOLN1	MCOLN1	1.0394	0.817364
MDM2	MDM2	0.407431	-0.558633
MDM4	MDM4	1.68295	-0.787705
MED13L	MED13L	1.1667	-0.463871
MED25	MED25	3.01351	0.555495
MEF2A	MEF2A	0.327524	-0.496467
MEF2C	MEF2C	0.357173	-0.571114
MEFV	MEFV	1.92528	-0.604084
METTL21A	METTL21A	2.43656	-0.987989
METTL7A	METTL7A	1.23328	-0.654899
MGAM	MGAM	1.42045	-0.430324
MGAT5	MGAT5	0.823921	-0.483703
MICAL2	MICAL2	1.02671	0.779145
MIR1282	MIR1282	1.45285	0.709423
MIR3654	MIR3654	0.199791	-0.741887
MIR4461	MIR4461	2.26151	-2.79172
MIR650	MIR650	0.421085	-0.923022
MKLN1	MKLN1	0.296123	-0.500165
MKRN1	MKRN1	2.18416	1.12448
MLEC	MLEC	1.01493	-0.439441
MLL	MLL	1.46748	-0.405224
MLL3	MLL3	0.994219	-0.430656
MMP9	MMP9	1.62907	0.45993
MOB1A	MOB1A	0.257503	-0.408743
MPP1	MPP1	3.05402	1.01154
MPRIP	MPRIP	1.09624	-0.472297
MR1	MR1	0.454425	-0.541026
MS4A1	MS4A1	1.6943	-0.839636
MTDH	MTDH	1.33108	-0.468572
MTRNR2L1	MTRNR2L1	3.25296	-3.28745
MTRNR2L10	MTRNR2L10	0.899737	-2.11083
MTRNR2L2	MTRNR2L2	3.04576	-3.16681
MTRNR2L8	MTRNR2L8	4.79623	-3.99322
MUTED-TXNDC5	MUTED-TXNDC5	2.34719	-0.877501
MXI1	MXI1	1.36614	0.771149
MYL12A	MYL12A	3.06406	-0.382348
MYL12B	MYL12B	2.13637	-0.385699
MYL4	MYL4	1.02108	0.718642
MZB1	MZB1	0.369971	-0.843969
NAGA	NAGA	0.728718	-0.835274
NAIP	NAIP	1.70771	-0.536359
NAPA	NAPA	2.64064	0.576101
NARS	NARS	0.531618	-0.455178
NBPF10	NBPF10	1.20608	0.915918
NBPF11	NBPF11	1.83373	-0.590544
NCF2	NCF2	3.513	-0.425771
NCOA3	NCOA3	1.15974	-0.389494
NDFIP1	NDFIP1	0.277637	-0.507963
NEK5	NEK5	0.964501	-1.21349
NFE2	NFE2	3.44926	0.577607
NFE2L2	NFE2L2	1.01836	-0.506803
NFIC	NFIC	1.77125	-0.462
NFIX	NFIX	1.64597	1.19273
NOL9	NOL9	0.493461	-0.762011
NOMO1	NOMO1	2.19572	-0.420069
NOP10	NOP10	0.426604	0.415001
NPL	NPL	0.411051	0.431382
NPM1	NPM1	1.3755	-0.640407
NPRL3	NPRL3	3.16067	0.746215
NR2C2	NR2C2	0.508976	-0.644051
NSA2	NSA2	0.476082	-0.468921
NUCKS1	NUCKS1	0.81841	-0.469611
NUFIP2	NUFIP2	1.21415	-0.660027
NUP153	NUP153	0.642617	-0.479959
OAZ1	OAZ1	5.64411	0.728213
ODC1	ODC1	0.826122	0.397272
OGT	OGT	2.06734	-0.597692
OPHN1	OPHN1	2.28396	-0.453493
OPTN	OPTN	1.54566	0.567468
OR2W3	OR2W3	0.671307	0.989151
OSBPL8	OSBPL8	0.544934	-0.552459
OSCAR	OSCAR	0.456268	0.453017
PABPC3	PABPC3	0.945219	-1.84023
PADI2	PADI2	2.53155	0.530329
PADI4	PADI4	1.58488	0.479368
PAFAH1B1	PAFAH1B1	0.695596	-0.716044
PAG1	PAG1	0.703672	-0.738446
PCGF3	PCGF3	0.234222	-0.455305
PCGF5	PCGF5	1.46007	0.412964
PCNX	PCNX	1.28221	-0.407063
PDCD4	PDCD4	0.648763	-0.762906
PDDC1	PDDC1	0.981314	-0.60556
PDE7A	PDE7A	0.684741	-0.503172
PDIA4	PDIA4	0.915286	-0.423335
PDIA6	PDIA6	0.580557	-0.425678
PDXDC2P	PDXDC2P	0.469008	-0.595072
PDZK1IP1	PDZK1IP1	1.5778	1.07691
PEA15	PEA15	1.02804	-0.494661
PECAM1	PECAM1	2.17215	-0.514123
PFDN5	PFDN5	0.71219	-0.483223
PGAM4	PGAM4	0.595295	-0.948085
PGK1	PGK1	1.92298	-0.700291
PHACTR4	PHACTR4	0.835706	-0.653497
PHB2	PHB2	1.41306	-0.383504
PHC3	PHC3	0.402122	-0.639586
PHF20	PHF20	0.847266	-0.461895
PHF3	PHF3	0.644291	-0.415145
PHOSPHO1	PHOSPHO1	4.30331	0.729826
PI3	PI3	1.55556	-0.507288
PIGX	PIGX	0.27908	-0.574905
PIK3R1	PIK3R1	0.201	-0.422349
PIM1	PIM1	2.96109	0.547291
PINK1	PINK1	1.75709	0.927637
PIP4K2A	PIP4K2A	3.04618	0.536782
PJA2	PJA2	0.782239	-0.671111
PKD1	PKD1	0.228807	-1.00508
PLAC8	PLAC8	0.42791	-0.514572
PLD4	PLD4	0.550059	-0.618755
PLEC	PLEC	3.24436	-0.644242
PLEKHA2	PLEKHA2	1.47045	-0.396936
PLEKHG2	PLEKHG2	0.438261	-0.459571
PNP	PNP	1.64317	0.48605
PNPLA2	PNPLA2	3.34971	0.49626
PNRC2	PNRC2	0.874145	-0.491884
POGK	POGK	0.387003	-0.443631
POGZ	POGZ	0.586283	-0.394029
POLL	POLL	0.967913	0.731292
POLR2J4	POLR2J4	1.25566	-0.569283
POM121	POM121	2.08274	-0.405886
POM121C	POM121C	2.19376	-0.433379
POTEE	POTEE	0.80786	-1.93869
POTEF	POTEF	0.536599	-1.92926
POTEM	POTEM	0.738909	-2.03042
POU2AF1	POU2AF1	1.18067	-0.634071
POU2F1	POU2F1	0.445772	-0.430405
POU2F2	POU2F2	2.80073	-1.28528
PPIA	PPIA	2.82059	-0.390322
PPP1CB	PPP1CB	0.503296	-0.536741
PPP1R12A	PPP1R12A	1.12902	-0.488685
PPP1R15B	PPP1R15B	0.844974	-0.492327
PPP6C	PPP6C	0.828249	-0.410031
PPT1	PPT1	1.9972	-0.474484
PRDX2	PRDX2	0.938314	1.38961
PRKAR1A	PRKAR1A	1.57753	-0.546056
PRKX	PRKX	0.79458	-0.618735
PROSER1	PROSER1	0.277725	-0.540358
PRPF40A	PRPF40A	0.462367	-0.441005
PRR5	PRR5	0.762778	0.609064
PRRG4	PRRG4	0.507425	-0.463533
PSEN1	PSEN1	0.902211	-0.635767
PSMD4	PSMD4	0.783796	0.382816
PSMF1	PSMF1	3.67145	0.786342
PTEN	PTEN	1.59726	-0.504132
PTMS	PTMS	1.07685	0.395268
PTPRJ	PTPRJ	0.346847	-0.548343
PURB	PURB	0.606203	-0.572998
QKI	QKI	0.647964	-0.471971
R3HDM4	R3HDM4	5.38759	0.573721
RAB14	RAB14	0.706936	-0.380904
RAB8B	RAB8B	0.326849	-0.647684
RAD23A	RAD23A	2.51473	0.828411
RALGAPB	RALGAPB	0.31165	-0.40352
RANBP10	RANBP10	1.34082	0.71294
RAP1A	RAP1A	0.23207	-0.56092
RAP1B	RAP1B	1.46589	-0.511474
RASGRP1	RASGRP1	0.442239	-0.468815
RBBP4	RBBP4	1.36998	-0.430071
RBM3	RBM3	1.28735	-0.484415
RBM38	RBM38	3.73173	1.16214
RBMX	RBMX	0.355559	-0.430352
RC3H1	RC3H1	0.842007	-0.548131
REEP5	REEP5	0.836362	-0.393805
RGS18	RGS18	0.6108	-0.635375
RHOQ	RHOQ	1.07057	-0.389978
RICTOR	RICTOR	0.3521	-0.617748
RIOK3	RIOK3	0.99364	0.624652
RNASET2	RNASET2	3.08813	0.422353
RNF10	RNF10	4.17877	0.98454
RNF123	RNF123	1.27067	1.0303
RNF125	RNF125	0.654978	-0.711159
RNF145	RNF145	0.359665	-0.403624
RNF157	RNF157	0.241075	-0.591428
RPL10A	RPL10A	3.58554	-0.392153
RPL11	RPL11	3.30368	-0.511679
RPL12	RPL12	4.03906	-0.386471
RPL13AP20	RPL13AP20	1.29516	-1.98155
RPL14	RPL14	3.92149	-0.569838
RPL15	RPL15	3.60558	-1.03696
RPL17	RPL17	2.28449	-1.00687
RPL17-C18ORF32	RPL17-C18ORF32	2.38609	-0.967781
RPL18A	RPL18A	5.13317	-0.389969
RPL19	RPL19	4.72177	-0.439527
RPL21	RPL21	2.74173	-0.591457
RPL21P28	RPL21P28	2.74173	-0.591457
RPL22	RPL22	1.90046	-0.491081
RPL23	RPL23	1.67963	-0.950688
RPL23A	RPL23A	4.31481	-0.920112
RPL26	RPL26	2.05595	-1.10354
RPL27	RPL27	2.35163	-0.960716
RPL27A	RPL27A	3.68252	-0.884785
RPL28	RPL28	4.49507	-0.399196
RPL29	RPL29	4.41897	-0.503547
RPL3	RPL3	4.89747	-0.466464
RPL31	RPL31	0.509068	-0.926528
RPL32	RPL32	4.29016	-0.39121
RPL34	RPL34	0.444451	-1.06085
RPL35	RPL35	2.1996	-0.579475
RPL35A	RPL35A	2.42229	-0.544213
RPL36A	RPL36A	0.504429	-0.845509
RPL36A-HNRNPH2	RPL36A-HNRNPH2	1.06076	-0.613641
RPL39	RPL39	1.16893	-0.988974
RPL4	RPL4	4.94068	-0.415445
RPL41	RPL41	4.23037	-0.652295
RPL5	RPL5	3.57756	-0.440195
RPL6	RPL6	3.37291	-0.521527
RPL7	RPL7	2.29441	-1.06674
RPL7A	RPL7A	4.30127	-0.417519
RPL9	RPL9	1.96781	-1.11103
RPLP0	RPLP0	4.19841	-0.4123
RPRD2	RPRD2	0.853872	-0.478037
RPS10	RPS10	2.76064	-0.624701
RPS10-NUDT3	RPS10-NUDT3	2.7054	-0.52739
RPS12	RPS12	3.53411	0.433123
RPS13	RPS13	2.81019	-0.66661
RPS15A	RPS15A	2.01976	-0.788409
RPS16	RPS16	3.95425	-0.539865
RPS17	RPS17	2.62137	-0.949056
RPS17L	RPS17L	2.62137	-0.949056
RPS18	RPS18	3.00326	-0.60826
RPS19	RPS19	3.27169	-0.49639
RPS20	RPS20	3.11196	-0.522718
RPS24	RPS24	2.15287	-1.06722
RPS25	RPS25	3.08573	-0.397398
RPS26	RPS26	1.08322	-0.441372
RPS27	RPS27	3.69048	-0.813212
RPS27A	RPS27A	1.54397	-0.803013
RPS3A	RPS3A	2.42672	-1.40948
RPS4X	RPS4X	4.49501	-0.476119
RPS4Y1	RPS4Y1	1.12539	-0.727818
RPS6	RPS6	4.36248	-0.681641
RPS6KA3	RPS6KA3	1.31225	-0.608785
RPS7	RPS7	1.30435	-0.958041
RPS8	RPS8	3.74219	-0.562681
RPSA	RPSA	3.45568	-0.496465
RPSAP58	RPSAP58	2.30095	-0.991216
RPSAP9	RPSAP9	0.878109	-1.79528
RRP7A	RRP7A	0.432267	-0.458984
RSL1D1	RSL1D1	1.58932	-0.494005
RUNDC1	RUNDC1	0.462372	-0.450291
S100A10	S100A10	2.41749	-0.429919
S100A8	S100A8	3.12609	-0.676195
S1PR1	S1PR1	1.4834	-0.599218
SAMHD1	SAMHD1	2.66201	-0.420358
SATB1	SATB1	0.886233	-0.547981
SDCBP	SDCBP	3.00795	-0.386887
SEL1L3	SEL1L3	0.84995	-0.585777
SELENBP1	SELENBP1	2.57788	1.50554
SERF2	SERF2	3.67383	0.410041
SERF2-C15ORF63	SERF2-C15ORF63	1.62401	0.483076
SERINC1	SERINC1	1.1147	-0.454118
SERPINB9	SERPINB9	1.29319	-0.412553
SERTAD2	SERTAD2	0.226265	-0.383029
SHARPIN	SHARPIN	1.80201	0.487643
SHISA4	SHISA4	0.459935	0.409786
SIAH2	SIAH2	1.46919	0.911077
SIPA1L3	SIPA1L3	0.281708	-0.43886
SIRPB1	SIRPB1	0.261421	-0.53522
SKI	SKI	1.55389	-0.442986
SLA	SLA	2.04749	-0.407078
SLC12A6	SLC12A6	2.35502	-0.439648
SLC1A5	SLC1A5	0.705494	0.987818
SLC23A2	SLC23A2	0.254784	-0.446553
SLC25A37	SLC25A37	4.42156	0.814523
SLC25A39	SLC25A39	6.32879	1.01483
SLC2A1	SLC2A1	0.764525	0.553316
SLC35E2B	SLC35E2B	2.20451	-0.400612
SLC37A2	SLC37A2	0.336314	-0.42318
SLC38A1	SLC38A1	1.52155	-0.602899
SLC38A2	SLC38A2	0.392861	-0.680691
SLC38A5	SLC38A5	1.32004	0.790976
SLC6A8	SLC6A8	1.40468	1.38066
SLC7A6	SLC7A6	1.34353	-0.457945
SLC9A4	SLC9A4	1.07507	-0.93903
SMAD2	SMAD2	0.358949	-0.456929
SMAD3	SMAD3	0.540223	-0.496258
SMARCE1	SMARCE1	0.724002	-0.433743
SMCHD1	SMCHD1	2.64099	-0.497933
SMEK1	SMEK1	0.274027	-0.384709
SMG1	SMG1	1.56241	-0.633084
SMU1	SMU1	0.681577	-0.576433
SNAP29	SNAP29	0.495526	-0.397871
SNCA	SNCA	1.14608	1.19464
SNRK	SNRK	1.0543	-0.397519
SNX19	SNX19	0.204436	-0.379673
SNX5	SNX5	0.288172	-0.386936
SON	SON	2.39123	-0.398859
SP3	SP3	0.413963	-0.671279
SPAG9	SPAG9	0.390643	-0.528026
SPATA13	SPATA13	1.24175	-0.482648
SPC25	SPC25	0.959227	-0.820568
SPCS3	SPCS3	1.08341	-0.495981
SPIB	SPIB	0.351309	-0.450581
SPSB3	SPSB3	1.26416	0.458137
SPTLC2	SPTLC2	0.750059	-0.427984
SRP14	SRP14	0.824513	-0.53325
SRP72	SRP72	0.695279	-0.504145
SRRM1	SRRM1	1.91328	-0.43715
SRSF1	SRSF1	0.591443	-0.460845
SSBP3	SSBP3	1.49181	0.378836
SSH2	SSH2	3.02477	-0.442611
SSR1	SSR1	1.82935	-0.620874
SSR3	SSR3	0.619413	-0.717243
SSR4	SSR4	1.26201	-0.419753
ST6GAL1	ST6GAL1	2.2285	-0.525236
ST6GALNAC4	ST6GALNAC4	1.34964	0.777561
STAG2	STAG2	0.638248	-0.429994
STARD7	STARD7	0.955173	-0.395579
STK17B	STK17B	1.87716	-0.447321
STK35	STK35	0.42366	-0.412485
STRADB	STRADB	2.80574	0.810334
STT3A	STT3A	0.372962	-0.521925
STX7	STX7	0.334615	-0.545132
SUMO3	SUMO3	0.540723	-0.435485
SYNRG	SYNRG	1.31311	-0.507032
TAF8	TAF8	0.468428	-0.753024
TAGAP	TAGAP	3.04849	-0.823254
TAOK1	TAOK1	0.255575	-0.418018
TARDBP	TARDBP	0.676082	-0.381778
TBC1D17	TBC1D17	1.19878	0.381392
TBC1D25	TBC1D25	0.724017	0.438733
TBC1D5	TBC1D5	0.26226	-0.413668
TBRG1	TBRG1	0.428959	-0.50471
TC2N	TC2N	0.443532	-0.67953
TCL1A	TCL1A	0.813762	-0.637761
TEP1	TEP1	0.871772	-0.435222
TERF2	TERF2	0.2328	-0.401493
TESC	TESC	1.13413	1.07028
TFDP2	TFDP2	0.758357	-0.610058
TGFBI	TGFBI	1.46685	-0.800449
TGOLN2	TGOLN2	2.9705	-0.397699
TLR2	TLR2	2.61715	-0.41072
TLR6	TLR6	1.26475	-0.50274
TM9SF2	TM9SF2	1.3452	-0.433589
TMED10	TMED10	1.56689	-0.436579
TMED2	TMED2	1.02598	-0.531527
TMEM111	TMEM111	1.11331	0.856225
TMEM123	TMEM123	1.87514	-0.763262
TMEM176A	TMEM176A	0.56453	-1.27383
TMEM176B	TMEM176B	0.927955	-1.33646
TMEM200B	TMEM200B	0.488639	0.526259
TMEM33	TMEM33	0.442054	-0.604697
TMEM63B	TMEM63B	0.428261	0.569944
TMOD1	TMOD1	0.822276	1.07453
TMOD3	TMOD3	0.233026	-0.515006
TNFAIP8L1	TNFAIP8L1	0.417323	-0.637749
TNRC6A	TNRC6A	0.585972	-0.526244
TNS1	TNS1	1.98892	1.30515
TOP2B	TOP2B	0.744299	-0.457346
TOR1AIP1	TOR1AIP1	1.16963	-0.471205
TP53INP1	TP53INP1	0.409748	-1.0059
TPGS2	TPGS2	0.706679	0.909545
TPI1	TPI1	1.97078	-0.756963
TPM3	TPM3	3.31071	-1.25213
TPP1	TPP1	2.90117	-0.750404
TPT1	TPT1	4.81679	-0.539998
TRAM1	TRAM1	1.07746	-0.493003
TRIM22	TRIM22	2.16462	-0.496346
TRIM58	TRIM58	3.35158	1.12659
TRPM7	TRPM7	0.245677	-0.773276
TSPYL1	TSPYL1	0.738023	-0.469899
TSTA3	TSTA3	1.26716	1.23611
TUBA1C	TUBA1C	2.75717	-0.422569
TUBB2A	TUBB2A	1.51034	0.564118
TUBB2B	TUBB2B	1.06091	0.431947
TUBB4B	TUBB4B	1.64218	0.411534
TXNDC5	TXNDC5	2.33951	-0.880555
TXNIP	TXNIP	6.38545	-0.385468
UBA52	UBA52	5.61196	0.611431
UBB	UBB	6.06954	1.30547
UBE2D1	UBE2D1	0.412675	-0.389013
UBE2J1	UBE2J1	1.26912	-0.382068
UBE2N	UBE2N	0.279244	-0.511648
UBE2O	UBE2O	0.852544	1.06835
UBE4A	UBE4A	0.804548	-0.41202
UBL7	UBL7	1.50174	0.487968
UBP1	UBP1	0.270164	-0.524645
UBR5	UBR5	0.528974	-0.442734
UBXN4	UBXN4	0.720861	-0.463304
UBXN6	UBXN6	3.4538	0.986312
UGGT1	UGGT1	1.54366	-0.588106
UGP2	UGP2	0.252415	-0.386158
UQCRFS1	UQCRFS1	0.280041	-0.385289
USP3	USP3	0.4342	-0.386572
UXT	UXT	0.636301	-0.413114
VAMP8	VAMP8	0.686083	-0.379488
VCAN	VCAN	1.87378	-0.414889
VPS35	VPS35	1.13875	-0.412888
WAS	WAS	3.3543	-0.644573
WASH1	WASH1	1.2063	-0.489539
WASH2P	WASH2P	1.34589	-0.517844
WASH3P	WASH3P	1.62477	-0.4231
WASH7P	WASH7P	1.58973	-0.399573
WBP2	WBP2	3.79925	0.450646
WDR13	WDR13	0.380606	0.454405
WDR45	WDR45	1.51926	0.539731
XBP1	XBP1	1.95469	-0.55949
XIAP	XIAP	0.936161	-0.682529
XKR9	XKR9	0.518427	-1.44513
YPEL3	YPEL3	4.15925	0.612803
YWHAG	YWHAG	0.444985	-0.497419
YY1AP1	YY1AP1	2.42215	0.433185
ZBTB40	ZBTB40	0.278509	-0.434659
ZC3H11A	ZC3H11A	1.53882	-0.454135
ZER1	ZER1	2.42565	0.673577
ZFP36L1	ZFP36L1	3.5316	-0.513773
ZFP36L2	ZFP36L2	3.06326	-0.389693
ZMAT2	ZMAT2	0.940742	0.642677
ZNF207	ZNF207	1.61183	-0.404671
ZNF217	ZNF217	1.20689	-0.606234
ZNF238	ZNF238	0.677718	-0.642096
ZNF264	ZNF264	0.7639	-0.890221
ZNF33A	ZNF33A	0.734329	-0.53882
ZNF395	ZNF395	0.572282	-0.427808
ZNF587	ZNF587	0.621249	-0.952616
